# Supplementary material for: Diversifying selection and host adaptation in two endosymbiont genomes
Source: BMC Evol Biol. 2007 Apr 30;7:68. doi: 10.1186/1471-2148-7-68 (PMC1868728; doi:10.1186/1471-2148-7-68)
Supplement: Additional file 1 — Codeml output & Fisher's exact test for all 591 orthologs under each evolutionary model. The following information is listed for all orthologs under model HA or HB; A. marginale, wBm, and wMel gene ids, wMel WD locus id, uncorrected and corrected p-value for fit to model, annotated functional roles both main and sub, N (number of nonsynonymous sites), S (number of synonymous sites), dN, dS, dN/dS, Fisher's exact test uncorrected and corrected p-values. Two additional sheets list only the subset of genes demonstrating significant evidence of positive selection. [file 1471-2148-7-68-S1.xls]

## Sheet: wBm positive selection
wBmDescription	wMelDescription	WD	BH corrected p-value	roleMain	roleSub	N	S	dN	dS	dN/dS	Fisher's exact test BH corrected p-value
gi|58584911|ref|YP_198484.1| Carbamoylphosphate synthase small subunit [Wolbachia endosymbiont strain TRS of Brugia malayi]	gi|42520533|ref|NP_966448.1| carbamoyl-phosphate synthase, small subunit [Wolbachia endosymbiont of Drosophila melanogaster]	WD_0684	1.01216e-06	Amino acid biosynthesis	Glutamate family	1000	329	0.072142	0.017376	4.15182	0.000145043
gi|58584389|ref|YP_197962.1| Ornithine/acetylornithine aminotransferase [Wolbachia endosymbiont strain TRS of Brugia malayi]	gi|42521078|ref|NP_966993.1| acetylornithine aminotransferase, putative [Wolbachia endosymbiont of Drosophila melanogaster]	WD_1283	8.18628e-08	Amino acid biosynthesis	Glutamate family	884	319	0.0386207	0.000999167	38.6529	4.86496e-05
gi|58584769|ref|YP_198342.1| Carbamoylphosphate synthase large subunit [Wolbachia endosymbiont strain TRS of Brugia malayi]	gi|42521090|ref|NP_967005.1| carbamoyl-phosphate synthase, large subunit [Wolbachia endosymbiont of Drosophila melanogaster]	WD_1295	3.93648e-09	Amino acid biosynthesis	Glutamate family	2582	988	0.0294767	0.00075	39.3022	4.77426e-10
gi|58584533|ref|YP_198106.1| Glutamine synthetase [Wolbachia endosymbiont strain TRS of Brugia malayi]	gi|42521115|ref|NP_967030.1| glutamine synthetase [Wolbachia endosymbiont of Drosophila melanogaster]	WD_1322	9.69705e-05	Amino acid biosynthesis	Glutamate family	623	202	0.059242	5.9e-05	1004.1	4.78064e-05
gi|58584289|ref|YP_197862.1| Cysteine sulfinate desulfinase/cysteine desulfurase [Wolbachia endosymbiont strain TRS of Brugia malayi]	gi|42520809|ref|NP_966724.1| cysteine desulfurase [Wolbachia endosymbiont of Drosophila melanogaster]	WD_0997	6.33035e-06	Amino acid biosynthesis	Other	939	330	0.0444795	4.5e-05	988.433	4.45333e-06
gi|58584336|ref|YP_197909.1| Cell division protein FtsI [Wolbachia endosymbiont strain TRS of Brugia malayi]	gi|42520562|ref|NP_966477.1| penicillin-binding protein [Wolbachia endosymbiont of Drosophila melanogaster]	WD_0719	1.74995e-08	Cell envelope	Biosynthesis and degradation of murein sacculus and peptidoglycan	1340	472	0.049654	5e-05	993.08	1.54716e-09
gi|58585035|ref|YP_198608.1| UDP-N-acetylmuramate dehydrogenase [Wolbachia endosymbiont strain TRS of Brugia malayi]	gi|42520402|ref|NP_966317.1| UDP-N-acetylenolpyruvoylglucosamine reductase [Wolbachia endosymbiont of Drosophila melanogaster]	WD_0541	0.00017927	Cell envelope	Biosynthesis and degradation of murein sacculus and peptidoglycan	654	249	0.0678687	6.8e-05	998.069	7.55247e-07
gi|58584526|ref|YP_198099.1| Small protein A, tmRNA-binding [Wolbachia endosymbiont strain TRS of Brugia malayi]	gi|42520109|ref|NP_966024.1| lipoprotein, putative [Wolbachia endosymbiont of Drosophila melanogaster]	WD_0213	0.00161767	Cell envelope	Other	308	124	0.118178	0.000118	1001.51	4.87873e-06
gi|58584839|ref|YP_198412.1| Ankyrin repeat-containing protein [Wolbachia endosymbiont strain TRS of Brugia malayi]	gi|42520315|ref|NP_966230.1| ankyrin repeat domain protein [Wolbachia endosymbiont of Drosophila melanogaster]	WD_0441	4.83512e-06	Cellular processes	Pathogenesis	1009	362	0.078448	7.9e-05	993.013	1.79509e-11
gi|58584664|ref|YP_198237.1| Dimethyladenosine transferase [Wolbachia endosymbiont strain TRS of Brugia malayi]	gi|42519999|ref|NP_965914.1| dimethyladenosine transferase [Wolbachia endosymbiont of Drosophila melanogaster]	WD_0090	3.88213e-08	Cellular processes	Toxin production and resistance	641	220	0.0677493	6.76667e-05	1001.22	3.75176e-06
gi|58584686|ref|YP_198259.1| DNA polymerase III beta clamp subunit [Wolbachia endosymbiont strain TRS of Brugia malayi]	gi|42520873|ref|NP_966788.1| DNA polymerase III, beta subunit [Wolbachia endosymbiont of Drosophila melanogaster]	WD_1067	0.00462878	DNA metabolism	DNA replication, recombination, and repair	875	316	0.0617872	0.00654	9.44758	9.18706e-06
gi|58584534|ref|YP_198107.1| ATPase involved in DNA replication initiation, DnaA [Wolbachia endosymbiont strain TRS of Brugia malayi]	gi|42519921|ref|NP_965836.1| chromosomal replication initiator protein DnaA [Wolbachia endosymbiont of Drosophila melanogaster]	WD_0001	1.67588e-06	DNA metabolism	DNA replication, recombination, and repair	1029	387	0.0275923	2.8e-05	985.44	0.000263743
gi|58584298|ref|YP_197871.1| Topoisomerase IA, TopA [Wolbachia endosymbiont strain TRS of Brugia malayi]	gi|42520935|ref|NP_966850.1| DNA topoisomerase I [Wolbachia endosymbiont of Drosophila melanogaster]	WD_1133	3.91658e-05	DNA metabolism	DNA replication, recombination, and repair	1838	619	0.0375042	3.8e-05	986.952	2.11713e-09
gi|58584800|ref|YP_198373.1| DNA polymerase III epsilon subunit [Wolbachia endosymbiont strain TRS of Brugia malayi]	gi|42520014|ref|NP_965929.1| DNA polymerase III, epsilon subunit [Wolbachia endosymbiont of Drosophila melanogaster]	WD_0108	5.40077e-06	DNA metabolism	DNA replication, recombination, and repair	517	188	0.0545795	5.5e-05	992.355	0.000316447
gi|58584521|ref|YP_198094.1| Excinuclease ATPase subunit, UvrA [Wolbachia endosymbiont strain TRS of Brugia malayi]	gi|42520741|ref|NP_966656.1| excinuclease ABC, A subunit [Wolbachia endosymbiont of Drosophila melanogaster]	WD_0916	1.00973e-16	DNA metabolism	DNA replication, recombination, and repair	2117	754	0.0269568	2.7e-05	998.401	3.58095e-08
gi|58584756|ref|YP_198329.1| DNA polymerase III alpha subunit [Wolbachia endosymbiont strain TRS of Brugia malayi]	gi|42520619|ref|NP_966534.1| DNA polymerase III, alpha subunit [Wolbachia endosymbiont of Drosophila melanogaster]	WD_0780	0.00164055	DNA metabolism	DNA replication, recombination, and repair	2474	916	0.0222155	2.2e-05	1009.8	3.89086e-08
gi|58584892|ref|YP_198465.1| RecG-like helicase [Wolbachia endosymbiont strain TRS of Brugia malayi]	gi|42520662|ref|NP_966577.1| ATP-dependent DNA helicase RecG [Wolbachia endosymbiont of Drosophila melanogaster]	WD_0824	0.000368276	DNA metabolism	DNA replication, recombination, and repair	1561	566	0.0343742	3.4e-05	1011	6.77226e-08
gi|58585011|ref|YP_198584.1| Cytochrome B561 [Wolbachia endosymbiont strain TRS of Brugia malayi]	gi|42520967|ref|NP_966882.1| cytochrome b561, putative [Wolbachia endosymbiont of Drosophila melanogaster]	WD_1169	1.16778e-06	Energy metabolism	Electron transport	388	152	0.115744	0.000234667	493.228	2.58121e-07
gi|58584823|ref|YP_198396.1| Thioredoxin reductase [Wolbachia endosymbiont strain TRS of Brugia malayi]	gi|42520596|ref|NP_966511.1| thioredoxin reductase [Wolbachia endosymbiont of Drosophila melanogaster]	WD_0755	8.06937e-06	Energy metabolism	Electron transport	731	256	0.055615	5.6e-05	993.125	6.09094e-06
gi|58584743|ref|YP_198316.1| Succinate dehydrogenase subunit C sdhC [Wolbachia endosymbiont strain TRS of Brugia malayi]	gi|42521018|ref|NP_966933.1| succinate dehydrogenase, cytochrome b556 subunit [Wolbachia endosymbiont of Drosophila melanogaster]	WD_1221	0.000760154	Energy metabolism	Electron transport	272	112	0.082053	8.2e-05	1000.65	0.000995207
gi|58584879|ref|YP_198452.1| NADH:ubiquinone oxidoreductase chain M [Wolbachia endosymbiont strain TRS of Brugia malayi]	gi|42520781|ref|NP_966696.1| NADH dehydrogenase I, M subunit [Wolbachia endosymbiont of Drosophila melanogaster]	WD_0968	0.00364415	Energy metabolism	Electron transport	1075	410	0.036367	3.6e-05	1010.19	4.97578e-06
gi|58584816|ref|YP_198389.1| Dihydrolipoamide dehydrogenase E3 component [Wolbachia endosymbiont strain TRS of Brugia malayi]	gi|42520210|ref|NP_966125.1| alpha keto acid dehydrogenase complex, E3 component, lipoamide dehydrogenase [Wolbachia endosymbiont of Drosophila melanogaster]	WD_0325	0.000611326	Energy metabolism	Pyruvate dehydrogenase	1086	384	0.058105	5.8e-05	1001.81	4.76817e-09
gi|58584467|ref|YP_198040.1| Pyruvate/2-oxoglutarate dehydrogenase complex, dehydrogenase E1 component, eukaryotic type, alpha subunit [Wolbachia endosymbiont strain TRS of Brugia malayi]	gi|42520291|ref|NP_966206.1| pyruvate dehydrogenase complex, E1 component, pyruvate dehydrogenase alpha subunit [Wolbachia endosymbiont of Drosophila melanogaster]	WD_0416	1.82816e-05	Energy metabolism	Pyruvate dehydrogenase	826	308	0.0341635	3.4e-05	1004.81	0.000275731
gi|58584705|ref|YP_198278.1| Succinate dehydrogenase flavoprotein subunit, SdhA [Wolbachia endosymbiont strain TRS of Brugia malayi]	gi|42520311|ref|NP_966226.1| succinate dehydrogenase, flavoprotein subunit [Wolbachia endosymbiont of Drosophila melanogaster]	WD_0437	0.000454871	Energy metabolism	TCA cycle	1304	505	0.023938	2.4e-05	997.417	7.38335e-05
gi|58585060|ref|YP_198633.1| CDP-diglyceride synthetase [Wolbachia endosymbiont strain TRS of Brugia malayi]	gi|42520389|ref|NP_966304.1| phosphatidate cytidylyltransferase [Wolbachia endosymbiont of Drosophila melanogaster]	WD_0526	4.05139e-05	Fatty acid and phospholipid metabolism	Biosynthesis	608	274	0.0597093	6e-05	995.156	1.8821e-06
gi|58584687|ref|YP_198260.1| Uncharacterized homolog of invasion-associated protein B [Wolbachia endosymbiont strain TRS of Brugia malayi]	gi|42520872|ref|NP_966787.1| hypothetical protein WD1065 [Wolbachia endosymbiont of Drosophila melanogaster]	WD_1065	0.000354762	Hypothetical proteins	Conserved	395	139	0.068008	7.86667e-05	864.508	0.000549391
gi|58584405|ref|YP_197978.1| SurF1 family protein [Wolbachia endosymbiont strain TRS of Brugia malayi]	gi|42521045|ref|NP_966960.1| hypothetical protein WD1248 [Wolbachia endosymbiont of Drosophila melanogaster]	WD_1248	0.000100836	Hypothetical proteins	Conserved	507	186	0.0484522	4.9e-05	988.82	0.000858714
gi|58584916|ref|YP_198489.1| hypothetical protein Wbm0659 [Wolbachia endosymbiont strain TRS of Brugia malayi]	gi|42520698|ref|NP_966613.1| hypothetical protein WD0863 [Wolbachia endosymbiont of Drosophila melanogaster]	WD_0863	5.63551e-05	Hypothetical proteins	Conserved	357	123	0.0735057	7.4e-05	993.32	0.000893631
gi|58584987|ref|YP_198560.1| Predicted permease [Wolbachia endosymbiont strain TRS of Brugia malayi]	gi|42520946|ref|NP_966861.1| hypothetical protein WD1144 [Wolbachia endosymbiont of Drosophila melanogaster]	WD_1144	4.28094e-05	Hypothetical proteins	Conserved	941	409	0.072838	7.3e-05	997.781	9.48015e-12
gi|58584938|ref|YP_198511.1| Uncharacterized conserved membrane protein [Wolbachia endosymbiont strain TRS of Brugia malayi]	gi|42520051|ref|NP_965966.1| hypothetical protein WD0148 [Wolbachia endosymbiont of Drosophila melanogaster]	WD_0148	0.00142509	Hypothetical proteins	Conserved	350	160	0.060352	6e-05	1005.87	0.000755115
gi|58584436|ref|YP_198009.1| DNA polymerase III delta subunit [Wolbachia endosymbiont strain TRS of Brugia malayi]	gi|42520244|ref|NP_966159.1| hypothetical protein WD0364 [Wolbachia endosymbiont of Drosophila melanogaster]	WD_0364	0.00115771	Hypothetical proteins	Conserved	768	294	0.047307	4.7e-05	1006.53	1.31144e-05
gi|58584993|ref|YP_198566.1| Secreted or membrane protein containg FKBP-type peptidyl-prolyl cis-trans isomerase domain [Wolbachia endosymbiont strain TRS of Brugia malayi]	gi|42520988|ref|NP_966903.1| hypothetical protein WD1191 [Wolbachia endosymbiont of Drosophila melanogaster]	WD_1191	0.000189454	Hypothetical proteins	Domain	735	258	0.08717	8.7e-05	1001.95	3.02331e-09
gi|58584569|ref|YP_198142.1| Putative Zn-dependent protease, contains TPR repeats [Wolbachia endosymbiont strain TRS of Brugia malayi]	gi|42520501|ref|NP_966416.1| peptidase, M48 family [Wolbachia endosymbiont of Drosophila melanogaster]	WD_0652	0.0023242	Protein fate	Degradation of proteins, peptides, and glycopeptides	955	341	0.0573017	5.7e-05	1005.29	5.17835e-08
gi|58584608|ref|YP_198181.1| Chaperonin GroEL (HSP60 family) [Wolbachia endosymbiont strain TRS of Brugia malayi]	gi|42520192|ref|NP_966107.1| chaperonin, 60 kDa [Wolbachia endosymbiont of Drosophila melanogaster]	WD_0307	4.66669e-06	Protein fate	Protein folding and stabilization	1225	431	0.0244468	0.000293333	83.3415	0.000236746
gi|58584830|ref|YP_198403.1| Ribosomal protein S9 [Wolbachia endosymbiont strain TRS of Brugia malayi]	gi|42519979|ref|NP_965894.1| ribosomal protein S9 [Wolbachia endosymbiont of Drosophila melanogaster]	WD_0066	4.07479e-10	Protein synthesis	Ribosomal proteins: synthesis and modification	356	115	0.118223	0.000118	1001.89	7.68519e-06
gi|58584862|ref|YP_198435.1| Leucyl-tRNA synthetase [Wolbachia endosymbiont strain TRS of Brugia malayi]	gi|42519974|ref|NP_965889.1| leucyl-tRNA synthetase [Wolbachia endosymbiont of Drosophila melanogaster]	WD_0060	1.46324e-05	Protein synthesis	tRNA aminoacylation	1948	692	0.055108	0.02327	2.3682	0.000531284
gi|58584718|ref|YP_198291.1| Phenylalanyl-tRNA synthetase beta subunit [Wolbachia endosymbiont strain TRS of Brugia malayi]	gi|42520299|ref|NP_966214.1| phenylalanyl-tRNA synthetase, beta subunit [Wolbachia endosymbiont of Drosophila melanogaster]	WD_0425	0.00059662	Protein synthesis	tRNA aminoacylation	1783	629	0.0575852	5.8e-05	992.848	1.76823e-14
gi|58584669|ref|YP_198242.1| Histidyl-tRNA synthetase [Wolbachia endosymbiont strain TRS of Brugia malayi]	gi|42520882|ref|NP_966797.1| histidyl-tRNA synthetase [Wolbachia endosymbiont of Drosophila melanogaster]	WD_1076	6.83987e-07	Protein synthesis	tRNA aminoacylation	955	338	0.0583782	5.8e-05	1006.52	4.26558e-08
gi|58584850|ref|YP_198423.1| Queuine/archaeosine tRNA-ribosyltransferase [Wolbachia endosymbiont strain TRS of Brugia malayi]	gi|42520578|ref|NP_966493.1| queuine tRNA-ribosyltransferase [Wolbachia endosymbiont of Drosophila melanogaster]	WD_0735	0.00247858	Protein synthesis	tRNA and rRNA base modification	936	333	0.041811	4.2e-05	995.5	1.08299e-05
gi|58584746|ref|YP_198319.1| rRNA methylases [Wolbachia endosymbiont strain TRS of Brugia malayi]	gi|42520767|ref|NP_966682.1| RNA methyltransferase, TrmH family, group 3 [Wolbachia endosymbiont of Drosophila melanogaster]	WD_0951	0.00241809	Protein synthesis	tRNA and rRNA base modification	593	202	0.0588602	5.9e-05	997.63	5.54537e-05
gi|58584893|ref|YP_198466.1| tRNA delta(2)-isopentenylpyrophosphate transferase [Wolbachia endosymbiont strain TRS of Brugia malayi]	gi|42520660|ref|NP_966575.1| tRNA delta(2)-isopentenylpyrophosphate transferase [Wolbachia endosymbiont of Drosophila melanogaster]	WD_0822	6.87709e-11	Protein synthesis	tRNA and rRNA base modification	686	241	0.049975	5e-05	999.5	5.96047e-05
gi|58584952|ref|YP_198525.1| Ribonucleotide reductase, alpha subunit [Wolbachia endosymbiont strain TRS of Brugia malayi]	gi|42520094|ref|NP_966009.1| ribonucleoside-diphosphate reductase, alpha subunit [Wolbachia endosymbiont of Drosophila melanogaster]	WD_0197	8.60044e-09	Purines, pyrimidines, nucleosides, and nucleotides	2'-Deoxyribonucleotide metabolism	1322	496	0.0259247	2.6e-05	997.103	3.51302e-05
gi|58584657|ref|YP_198230.1| ATP-NAD kinase [Wolbachia endosymbiont strain TRS of Brugia malayi]	gi|42520706|ref|NP_966621.1| ATP-NAD kinase [Wolbachia endosymbiont of Drosophila melanogaster]	WD_0871	8.64512e-07	Purines, pyrimidines, nucleosides, and nucleotides	Purine ribonucleotide biosynthesis	578	218	0.0445755	4.5e-05	990.567	0.000492505
gi|58584364|ref|YP_197937.1| Phosphoribosylpyrophosphate synthetase [Wolbachia endosymbiont strain TRS of Brugia malayi]	gi|42519953|ref|NP_965868.1| ribose-phosphate pyrophosphokinase [Wolbachia endosymbiont of Drosophila melanogaster]	WD_0036	0.000425454	Purines, pyrimidines, nucleosides, and nucleotides	Purine ribonucleotide biosynthesis	703	269	0.0875515	8.8e-05	994.903	1.24313e-09
gi|58584513|ref|YP_198086.1| Glutamine phosphoribosylpyrophosphate amidotransferase [Wolbachia endosymbiont strain TRS of Brugia malayi]	gi|42520914|ref|NP_966829.1| amidophosphoribosyltransferase [Wolbachia endosymbiont of Drosophila melanogaster]	WD_1109	1.09282e-06	Purines, pyrimidines, nucleosides, and nucleotides	Purine ribonucleotide biosynthesis	1038	378	0.053974	5.4e-05	999.519	2.83153e-08
gi|58584531|ref|YP_198104.1| Adenylosuccinate synthase [Wolbachia endosymbiont strain TRS of Brugia malayi]	gi|42520219|ref|NP_966134.1| adenylosuccinate synthetase [Wolbachia endosymbiont of Drosophila melanogaster]	WD_0337	2.39555e-09	Purines, pyrimidines, nucleosides, and nucleotides	Purine ribonucleotide biosynthesis	998	370	0.0381727	3.8e-05	1004.54	9.72315e-06
gi|58584668|ref|YP_198241.1| AICAR transformylase/IMP cyclohydrolase PurH [Wolbachia endosymbiont strain TRS of Brugia malayi]	gi|42520702|ref|NP_966617.1| phosphoribosylaminoimidazolecarboxamide formyltransferase/IMP cyclohydrolase [Wolbachia endosymbiont of Drosophila melanogaster]	WD_0867	6.64656e-08	Purines, pyrimidines, nucleosides, and nucleotides	Purine ribonucleotide biosynthesis	1171	395	0.0462208	4.6e-05	1004.8	1.76707e-07
gi|58584722|ref|YP_198295.1| Phosphoribosylamine-glycine ligase [Wolbachia endosymbiont strain TRS of Brugia malayi]	gi|42519947|ref|NP_965862.1| phosphoribosylamine--glycine ligase [Wolbachia endosymbiont of Drosophila melanogaster]	WD_0029	2.39157e-06	Purines, pyrimidines, nucleosides, and nucleotides	Purine ribonucleotide biosynthesis	922	354	0.044425	4.4e-05	1009.66	2.19912e-06
gi|58584899|ref|YP_198472.1| Ribonuclease HII [Wolbachia endosymbiont strain TRS of Brugia malayi]	gi|42520908|ref|NP_966823.1| ribonuclease HII [Wolbachia endosymbiont of Drosophila melanogaster]	WD_1103	1.39645e-29	Transcription	Degradation of RNA	755	262	0.034591	3.5e-05	988.314	0.000978688
gi|58584551|ref|YP_198124.1| ABC-type phosphate transport system, periplasmic component [Wolbachia endosymbiont strain TRS of Brugia malayi]	gi|42520255|ref|NP_966170.1| phosphate ABC transporter, periplasmic phosphate-binding protein, putative [Wolbachia endosymbiont of Drosophila melanogaster]	WD_0378	0.00110555	Transport and binding proteins	Anions	756	273	0.037638	3.8e-05	990.474	0.000362961
gi|58584491|ref|YP_198064.1| ABC-type phosphate transport system, permease component [Wolbachia endosymbiont strain TRS of Brugia malayi]	gi|42520829|ref|NP_966744.1| phosphate ABC transporter, permease protein, putative [Wolbachia endosymbiont of Drosophila melanogaster]	WD_1019	8.71948e-06	Transport and binding proteins	Anions	1025	376	0.056521	5.7e-05	991.596	1.29375e-08
gi|58584300|ref|YP_197873.1| ABC-type Fe3+ transport system, permease component [Wolbachia endosymbiont strain TRS of Brugia malayi]	gi|42520938|ref|NP_966853.1| iron compound ABC transporter, permease protein, putative [Wolbachia endosymbiont of Drosophila melanogaster]	WD_1136	3.39689e-05	Transport and binding proteins	Cations and iron carrying compounds	1148	478	0.0387448	3.9e-05	993.457	2.81299e-07
gi|58585017|ref|YP_198590.1| Signal peptidase I [Wolbachia endosymbiont strain TRS of Brugia malayi]	gi|42520724|ref|NP_966639.1| signal peptidase I [Wolbachia endosymbiont of Drosophila melanogaster]	WD_0893	9.59548e-13	Transport and binding proteins	other	550	197	0.0476155	4.8e-05	991.99	0.000734508
gi|58584482|ref|YP_198055.1| Preprotein translocase subunit YajC [Wolbachia endosymbiont strain TRS of Brugia malayi]	gi|42520396|ref|NP_966311.1| preprotein translocase, YajC subunit [Wolbachia endosymbiont of Drosophila melanogaster]	WD_0534	6.41046e-06	Transport and binding proteins	other	414	144	0.12371	0.000124	997.664	1.6446e-07
gi|58584448|ref|YP_198021.1| Preprotein translocase subunit YidC [Wolbachia endosymbiont strain TRS of Brugia malayi]	gi|42520132|ref|NP_966047.1| 60 kd inner-membrane protein [Wolbachia endosymbiont of Drosophila melanogaster]	WD_0237	6.76064e-05	Transport and binding proteins	other	1422	537	0.0360543	3.6e-05	1001.51	9.79068e-08
gi|58584855|ref|YP_198428.1| Protein containing GNAT family acetyltransferase domain [Wolbachia endosymbiont strain TRS of Brugia malayi]	gi|42520572|ref|NP_966487.1| acetyltransferase, GNAT family [Wolbachia endosymbiont of Drosophila melanogaster]	WD_0729	0.00106398	Unknown function	Enzymes of unknown specificity	570	224	0.0773005	7.7e-05	1003.9	4.68453e-07
gi|58584838|ref|YP_198411.1| Uncharacterized secreted protein containing pentapeptide repeats [Wolbachia endosymbiont strain TRS of Brugia malayi]	gi|42520314|ref|NP_966229.1| pentapeptide repeat domain protein [Wolbachia endosymbiont of Drosophila melanogaster]	WD_0440	0.000285861	Unknown function	General	1536	528	0.093954	0.0424298	2.21434	9.24571e-05
gi|58584380|ref|YP_197953.1| Predicted GTPase [Wolbachia endosymbiont strain TRS of Brugia malayi]	gi|42520361|ref|NP_966276.1| GTP-binding protein [Wolbachia endosymbiont of Drosophila melanogaster]	WD_0493	6.7571e-08	Unknown function	General	785	259	0.0496778	5e-05	993.557	2.28884e-05
gi|58584418|ref|YP_197991.1| Fructose-1,6-bisphosphatase [Wolbachia endosymbiont strain TRS of Brugia malayi]	gi|42520536|ref|NP_966451.1| glpX protein [Wolbachia endosymbiont of Drosophila melanogaster]	WD_0687	6.58808e-05	Unknown function	General	708	258	0.0550428	5.5e-05	1000.78	7.5429e-06
gi|58585039|ref|YP_198612.1| 1-hydroxy-2-methyl-2-(e)-butenyl 4-diphosphate synthase [Wolbachia endosymbiont strain TRS of Brugia malayi]	gi|42520021|ref|NP_965936.1| gcpE protein, putative [Wolbachia endosymbiont of Drosophila melanogaster]	WD_0116	0.000122214	Unknown function	General	950	337	0.0390618	3.9e-05	1001.59	2.14125e-05

## Sheet: wMel positive selection
wMelDescription	wBmDescription	WD	roleMain	roleSub	Model BH corrected p-value	N	S	dN	dS	dN/dS	Fisher's exact test BH corrected p-value
gi|42520558|ref|NP_966473.1| 2,3,4,5-tetrahydropyridine-2,6-dicarboxylate N-succinyltransferase [Wolbachia endosymbiont of Drosophila melanogaster]	gi|58584706|ref|YP_198279.1| Tetrahydrodipicolinate N-succinyltransferase [Wolbachia endosymbiont strain TRS of Brugia malayi]	WD_0714	Amino acid biosynthesis	Aspartate family	5.62684e-05	639	231	0.0655137	6.6e-05	992.631	2.45845e-06
gi|42520627|ref|NP_966542.1| succinyl-diaminopimelate desuccinylase [Wolbachia endosymbiont of Drosophila melanogaster]	gi|58584825|ref|YP_198398.1| Acetylornithine deacetylase/Succinyl-diaminopimelate desuccinylase [Wolbachia endosymbiont strain TRS of Brugia malayi]	WD_0788	Amino acid biosynthesis	Aspartate family	4.13572e-05	946	320	0.054362	5.4e-05	1006.7	3.51895e-07
gi|42520775|ref|NP_966690.1| aspartokinase [Wolbachia endosymbiont of Drosophila melanogaster]	gi|58584698|ref|YP_198271.1| Aspartokinase [Wolbachia endosymbiont strain TRS of Brugia malayi]	WD_0960	Amino acid biosynthesis	Aspartate family	1.8641e-06	943	344	0.050864	5.1e-05	997.333	3.3456e-07
gi|42521090|ref|NP_967005.1| carbamoyl-phosphate synthase, large subunit [Wolbachia endosymbiont of Drosophila melanogaster]	gi|58584769|ref|YP_198342.1| Carbamoylphosphate synthase large subunit [Wolbachia endosymbiont strain TRS of Brugia malayi]	WD_1295	Amino acid biosynthesis	Glutamate family	2.40536e-07	2583	987	0.0246828	2.5e-05	987.313	1.05899e-09
gi|42520844|ref|NP_966759.1| serine hydroxymethyltransferase [Wolbachia endosymbiont of Drosophila melanogaster]	gi|58584266|ref|YP_197839.1| Glycine/serine hydroxymethyltransferase [Wolbachia endosymbiont strain TRS of Brugia malayi]	WD_1035	Amino acid biosynthesis	Serine family	9.19017e-06	949	356	0.043053	4.3e-05	1001.23	2.54066e-06
gi|42520983|ref|NP_966898.1| ferrochelatase [Wolbachia endosymbiont of Drosophila melanogaster]	gi|58584976|ref|YP_198549.1| Protoheme ferro-lyase (ferrochelatase) [Wolbachia endosymbiont strain TRS of Brugia malayi]	WD_1186	Biosynthesis of cofactors, prosthetic groups, and carriers	Heme, porphyrin, and cobalamin	4.82349e-05	823	299	0.053898	5.4e-05	998.111	1.28664e-06
gi|42521074|ref|NP_966989.1| 5-aminolevulinic acid synthase [Wolbachia endosymbiont of Drosophila melanogaster]	gi|58584393|ref|YP_197966.1| 7-keto-8-aminopelargonate synthetase [Wolbachia endosymbiont strain TRS of Brugia malayi]	WD_1279	Biosynthesis of cofactors, prosthetic groups, and carriers	Heme, porphyrin, and cobalamin	2.60061e-08	902	334	0.034733	3.5e-05	992.371	9.20841e-05
gi|42520989|ref|NP_966904.1| geranyltranstransferase [Wolbachia endosymbiont of Drosophila melanogaster]	gi|58584994|ref|YP_198567.1| Geranylgeranyl pyrophosphate synthase [Wolbachia endosymbiont strain TRS of Brugia malayi]	WD_1192	Biosynthesis of cofactors, prosthetic groups, and carriers	Menaquinone and ubiquinone	0.000207482	791	286	0.108688	0.00466117	23.3178	2.56484e-11
gi|42521108|ref|NP_967023.1| 3-octaprenyl-4-hydroxybenzoate carboxy-lyase [Wolbachia endosymbiont of Drosophila melanogaster]	gi|58584637|ref|YP_198210.1| 3-polyprenyl-4-hydroxybenzoate decarboxylase, UbiD [Wolbachia endosymbiont strain TRS of Brugia malayi]	WD_1315	Biosynthesis of cofactors, prosthetic groups, and carriers	Menaquinone and ubiquinone	2.05139e-06	1080	408	0.030567	3.1e-05	986.032	3.88846e-05
gi|42520804|ref|NP_966719.1| 1-deoxy-D-xylulose 5-phosphate reductoisomerase [Wolbachia endosymbiont of Drosophila melanogaster]	gi|58584439|ref|YP_198012.1| 1-deoxy-D-xylulose 5-phosphate reductoisomerase [Wolbachia endosymbiont strain TRS of Brugia malayi]	WD_0992	Biosynthesis of cofactors, prosthetic groups, and carriers	Other	1.11249e-06	878	316	0.0739035	7.4e-05	998.696	1.42274e-09
gi|42520555|ref|NP_966470.1| riboflavin biosynthesis protein RibD [Wolbachia endosymbiont of Drosophila melanogaster]	gi|58584287|ref|YP_197860.1| Pyrimidine deaminase and reductase [Wolbachia endosymbiont strain TRS of Brugia malayi]	WD_0710	Biosynthesis of cofactors, prosthetic groups, and carriers	Riboflavin, FMN, and FAD	8.447e-08	864	315	0.0806785	8.1e-05	996.031	2.06551e-10
gi|42520600|ref|NP_966515.1| riboflavin biosynthesis protein RibF [Wolbachia endosymbiont of Drosophila melanogaster]	gi|58584673|ref|YP_198246.1| FAD synthase [Wolbachia endosymbiont strain TRS of Brugia malayi]	WD_0759	Biosynthesis of cofactors, prosthetic groups, and carriers	Riboflavin, FMN, and FAD	5.88309e-09	754	272	0.09036	9e-05	1004	4.41862e-10
gi|42520006|ref|NP_965921.1| D-alanyl-D-alanine carboxypeptidase [Wolbachia endosymbiont of Drosophila melanogaster]	gi|58584548|ref|YP_198121.1| D-alanyl-D-alanine carboxypeptidase [Wolbachia endosymbiont strain TRS of Brugia malayi]	WD_0098	Cell envelope	Biosynthesis and degradation of murein sacculus and peptidoglycan	5.7603e-05	823	317	0.0413147	4.1e-05	1007.67	2.13835e-05
gi|42520038|ref|NP_965953.1| UDP-N-acetylglucosamine pyrophosphorylase [Wolbachia endosymbiont of Drosophila melanogaster]	gi|58584349|ref|YP_197922.1| N-acetylglucosamine-1-phosphate uridyltransferase, contains nucleotidyltransferase and I-patch acetyltransferase domains [Wolbachia endosymbiont strain TRS of Brugia malayi]	WD_0133	Cell envelope	Biosynthesis and degradation of murein sacculus and peptidoglycan	0.000938546	972	348	0.055802	5.6e-05	996.464	6.11272e-08
gi|42520402|ref|NP_966317.1| UDP-N-acetylenolpyruvoylglucosamine reductase [Wolbachia endosymbiont of Drosophila melanogaster]	gi|58585035|ref|YP_198608.1| UDP-N-acetylmuramate dehydrogenase [Wolbachia endosymbiont strain TRS of Brugia malayi]	WD_0541	Cell envelope	Biosynthesis and degradation of murein sacculus and peptidoglycan	1.07428e-06	654	249	0.064928	6.5e-05	998.892	1.32312e-06
gi|42520684|ref|NP_966599.1| UDP-N-acetylmuramoylalanine--D-glutamate ligase [Wolbachia endosymbiont of Drosophila melanogaster]	gi|58584765|ref|YP_198338.1| UDP-N-acetylmuramoylalanine-D-glutamate ligase [Wolbachia endosymbiont strain TRS of Brugia malayi]	WD_0849	Cell envelope	Biosynthesis and degradation of murein sacculus and peptidoglycan	8.41939e-06	1253	427	0.0633082	0.0147252	4.29932	1.42203e-05
gi|42520747|ref|NP_966662.1| UDP-N-acetylmuramoylalanyl-D-glutamate--2,6-diaminopimelate ligase [Wolbachia endosymbiont of Drosophila melanogaster]	gi|58584749|ref|YP_198322.1| UDP-N-acetylmuramyl tripeptide synthase [Wolbachia endosymbiont strain TRS of Brugia malayi]	WD_0924	Cell envelope	Biosynthesis and degradation of murein sacculus and peptidoglycan	2.41806e-05	1191	399	0.0958323	9.6e-05	998.253	1.347e-15
gi|42520364|ref|NP_966279.1| rare lipoprotein A, putative [Wolbachia endosymbiont of Drosophila melanogaster]	gi|58584377|ref|YP_197950.1| Lipoprotein [Wolbachia endosymbiont strain TRS of Brugia malayi]	WD_0496	Cell envelope	other	0.000467801	555	177	0.0641257	6.4e-05	1001.96	6.31851e-05
gi|42520091|ref|NP_966006.1| membrane protein, TerC family [Wolbachia endosymbiont of Drosophila melanogaster]	gi|58584699|ref|YP_198272.1| Membrane protein TerC, possibly involved in tellurium resistance [Wolbachia endosymbiont strain TRS of Brugia malayi]	WD_0194	Cell envelope	other	2.70277e-05	516	210	0.132781	0.049278	2.69453	0.000587259
gi|42520883|ref|NP_966798.1| stationary-phase survival protein SurE [Wolbachia endosymbiont of Drosophila melanogaster]	gi|58584806|ref|YP_198379.1| Predicted acid phosphatase [Wolbachia endosymbiont strain TRS of Brugia malayi]	WD_1077	Cellular processes	Adaptations to atypical conditions	0.000610094	612	206	0.048567	4.9e-05	991.163	0.000274186
gi|42520025|ref|NP_965940.1| cell division protein FtsK, putative [Wolbachia endosymbiont of Drosophila melanogaster]	gi|58584901|ref|YP_198474.1| DNA segregation ATPase FtsK [Wolbachia endosymbiont strain TRS of Brugia malayi]	WD_0120	Cellular processes	Cell division	0.000172999	1660	620	0.021831	2.2e-05	992.318	1.63027e-05
gi|42520068|ref|NP_965983.1| cell division protein FtsA [Wolbachia endosymbiont of Drosophila melanogaster]	gi|58584373|ref|YP_197946.1| Actin-like ATPase involved in cell division, FtsA [Wolbachia endosymbiont strain TRS of Brugia malayi]	WD_0166	Cellular processes	Cell division	0.000418381	942	336	0.038414	3.8e-05	1010.89	2.42341e-05
gi|42520751|ref|NP_966666.1| ribonuclease, Rne/Rng family protein [Wolbachia endosymbiont of Drosophila melanogaster]	gi|58584753|ref|YP_198326.1| Ribonucleases G and E [Wolbachia endosymbiont strain TRS of Brugia malayi]	WD_0929	Cellular processes	Cell division	9.7968e-08	1382	478	0.0514633	5.2e-05	989.679	5.54366e-10
gi|42521069|ref|NP_966984.1| penicillin tolerance protein LytB [Wolbachia endosymbiont of Drosophila melanogaster]	gi|58584307|ref|YP_197880.1| 4-Hydroxy-3-methylbut-2-enyl diphosphate reductase, IspH [Wolbachia endosymbiont strain TRS of Brugia malayi]	WD_1274	Cellular processes	Toxin production and resistance	2.12654e-08	740	292	0.0716935	7.2e-05	995.743	1.7221e-08
gi|42520041|ref|NP_965956.1| S-adenosylmethionine synthetase [Wolbachia endosymbiont of Drosophila melanogaster]	gi|58584956|ref|YP_198529.1| S-adenosylmethionine synthetase [Wolbachia endosymbiont strain TRS of Brugia malayi]	WD_0136	Central intermediary metabolism	Other	1.05752e-08	910	308	0.0618572	6.2e-05	997.696	7.20714e-08
gi|42521059|ref|NP_966974.1| inorganic pyrophosphatase [Wolbachia endosymbiont of Drosophila melanogaster]	gi|58584840|ref|YP_198413.1| Inorganic pyrophosphatase [Wolbachia endosymbiont strain TRS of Brugia malayi]	WD_1263	Central intermediary metabolism	Phosphorus compounds	0.000913789	380	145	0.0715993	7.2e-05	994.435	0.000246063
gi|42520057|ref|NP_965972.1| excinuclease ABC, C subunit [Wolbachia endosymbiont of Drosophila melanogaster]	gi|58584629|ref|YP_198202.1| Nuclease subunit of the excinuclease complex, UvrC [Wolbachia endosymbiont strain TRS of Brugia malayi]	WD_0154	DNA metabolism	DNA replication, recombination, and repair	6.62604e-08	1383	480	0.0727727	0.0016705	43.5634	1.10014e-12
gi|42520087|ref|NP_966002.1| DNA mismatch repair protein MutS [Wolbachia endosymbiont of Drosophila melanogaster]	gi|58584515|ref|YP_198088.1| Mismatch repair ATPase, MutS family [Wolbachia endosymbiont strain TRS of Brugia malayi]	WD_0190	DNA metabolism	DNA replication, recombination, and repair	2.12275e-08	1882	686	0.0319303	3.2e-05	997.823	8.25551e-09
gi|42520197|ref|NP_966112.1| single-stranded-DNA-specific exonuclease RecJ [Wolbachia endosymbiont of Drosophila melanogaster]	gi|58584384|ref|YP_197957.1| Single-stranded DNA-specific exonuclease RecJ [Wolbachia endosymbiont strain TRS of Brugia malayi]	WD_0312	DNA metabolism	DNA replication, recombination, and repair	2.09658e-05	1275	486	0.031779	3.2e-05	993.094	2.24414e-06
gi|42520228|ref|NP_966143.1| DNA primase [Wolbachia endosymbiont of Drosophila melanogaster]	gi|58584454|ref|YP_198027.1| DNA primase, DnaG [Wolbachia endosymbiont strain TRS of Brugia malayi]	WD_0348	DNA metabolism	DNA replication, recombination, and repair	4.18795e-10	1345	518	0.0904822	9.1e-05	994.31	1.22001e-18
gi|42520616|ref|NP_966531.1| DNA ligase, NAD-dependent [Wolbachia endosymbiont of Drosophila melanogaster]	gi|58584805|ref|YP_198378.1| NAD-dependent DNA ligase, Lig [Wolbachia endosymbiont strain TRS of Brugia malayi]	WD_0776	DNA metabolism	DNA replication, recombination, and repair	1.9727e-10	1529	553	0.066052	6.6e-05	1000.79	1.34113e-14
gi|42520619|ref|NP_966534.1| DNA polymerase III, alpha subunit [Wolbachia endosymbiont of Drosophila melanogaster]	gi|58584756|ref|YP_198329.1| DNA polymerase III alpha subunit [Wolbachia endosymbiont strain TRS of Brugia malayi]	WD_0780	DNA metabolism	DNA replication, recombination, and repair	1.16209e-08	2470	920	0.0299238	3e-05	997.461	6.16098e-11
gi|42520676|ref|NP_966591.1| excinuclease ABC, B subunit [Wolbachia endosymbiont of Drosophila melanogaster]	gi|58585030|ref|YP_198603.1| Helicase subunit of the DNA excision repair complex, UvrB [Wolbachia endosymbiont strain TRS of Brugia malayi]	WD_0839	DNA metabolism	DNA replication, recombination, and repair	4.04855e-11	1459	497	0.05202	5.2e-05	1000.38	1.59063e-10
gi|42520935|ref|NP_966850.1| DNA topoisomerase I [Wolbachia endosymbiont of Drosophila melanogaster]	gi|58584298|ref|YP_197871.1| Topoisomerase IA, TopA [Wolbachia endosymbiont strain TRS of Brugia malayi]	WD_1133	DNA metabolism	DNA replication, recombination, and repair	5.07662e-09	1838	619	0.0361507	3.6e-05	1004.19	4.7218e-09
gi|42520949|ref|NP_966864.1| site-specific recombinase, phage integrase family [Wolbachia endosymbiont of Drosophila melanogaster]	gi|58584989|ref|YP_198562.1| Site-specific recombinase XerD [Wolbachia endosymbiont strain TRS of Brugia malayi]	WD_1148	DNA metabolism	DNA replication, recombination, and repair	0.000187196	730	260	0.0517228	0.000130667	395.838	1.17128e-05
gi|42520997|ref|NP_966912.1| primosomal protein N [Wolbachia endosymbiont of Drosophila melanogaster]	gi|58585002|ref|YP_198575.1| Primosomal protein N', superfamily II helicase, PriA [Wolbachia endosymbiont strain TRS of Brugia malayi]	WD_1200	DNA metabolism	DNA replication, recombination, and repair	6.62484e-11	1780	638	0.0693613	6.9e-05	1005.24	1.53069e-17
gi|42520999|ref|NP_966914.1| DNA gyrase, A subunit [Wolbachia endosymbiont of Drosophila melanogaster]	gi|58584662|ref|YP_198235.1| DNA gyrase, topoisomerase II A subunit, GyrA [Wolbachia endosymbiont strain TRS of Brugia malayi]	WD_1202	DNA metabolism	DNA replication, recombination, and repair	3.2637e-10	2000	730	0.0284705	2.8e-05	1016.8	2.16069e-08
gi|42520010|ref|NP_965925.1| proline dehydrogenase/delta-1-pyrroline-5-carboxylate dehydrogenase [Wolbachia endosymbiont of Drosophila melanogaster]	gi|58584796|ref|YP_198369.1| Proline dehydrogenase, P5C dehydrogenase, PutA ortholog [Wolbachia endosymbiont strain TRS of Brugia malayi]	WD_0103	Energy metabolism	Amino acids and amines	5.43078e-07	2329	830	0.0373125	3.7e-05	1008.45	2.40276e-12
gi|42520307|ref|NP_966222.1| propionyl-CoA carboxylase, alpha subunit [Wolbachia endosymbiont of Drosophila melanogaster]	gi|58584712|ref|YP_198285.1| Acetyl/propionyl-CoA carboxylase, alpha subunit [Wolbachia endosymbiont strain TRS of Brugia malayi]	WD_0433	Energy metabolism	Amino acids and amines	5.32678e-05	1547	541	0.0331012	3.3e-05	1003.07	2.56303e-07
gi|42520306|ref|NP_966221.1| cytochrome c oxidase assembly protein [Wolbachia endosymbiont of Drosophila melanogaster]	gi|58584713|ref|YP_198286.1| Uncharacterized protein required for cytochrome oxidase assembly [Wolbachia endosymbiont strain TRS of Brugia malayi]	WD_0432	Energy metabolism	Electron transport	0.000248593	737	316	0.083278	8.3e-05	1003.35	2.05215e-10
gi|42520764|ref|NP_966679.1| quinone oxidoreductase, putative [Wolbachia endosymbiont of Drosophila melanogaster]	gi|58584886|ref|YP_198459.1| NADPH:quinone reductase [Wolbachia endosymbiont strain TRS of Brugia malayi]	WD_0948	Energy metabolism	Electron transport	3.84849e-05	728	259	0.038291	3.8e-05	1007.66	0.000353388
gi|42520933|ref|NP_966848.1| NADH-ubiquinone oxidoreductase, putative [Wolbachia endosymbiont of Drosophila melanogaster]	gi|58584495|ref|YP_198068.1| Nucleoside-diphosphate-sugar epimerase [Wolbachia endosymbiont strain TRS of Brugia malayi]	WD_1129	Energy metabolism	Electron transport	1.11039e-06	715	275	0.0752375	0.0132878	5.66213	9.00523e-05
gi|42520362|ref|NP_966277.1| enolase [Wolbachia endosymbiont of Drosophila melanogaster]	gi|58584379|ref|YP_197952.1| Enolase [Wolbachia endosymbiont strain TRS of Brugia malayi]	WD_0494	Energy metabolism	Glycolysis/gluconeogenesis	3.77938e-06	969	336	0.041721	4.2e-05	993.357	8.7128e-06
gi|42520538|ref|NP_966453.1| pyruvate phosphate dikinase [Wolbachia endosymbiont of Drosophila melanogaster]	gi|58584469|ref|YP_198042.1| Phosphoenolpyruvate synthase/pyruvate phosphate dikinase [Wolbachia endosymbiont strain TRS of Brugia malayi]	WD_0690	Energy metabolism	Other	4.08327e-05	2047	770	0.025419	2.5e-05	1016.76	7.08908e-08
gi|42520264|ref|NP_966179.1| transketolase [Wolbachia endosymbiont of Drosophila melanogaster]	gi|58584921|ref|YP_198494.1| Transketolase [Wolbachia endosymbiont strain TRS of Brugia malayi]	WD_0387	Energy metabolism	Pentose phosphate pathway	1.50006e-06	1539	555	0.036277	3.6e-05	1007.69	3.36815e-08
gi|42520210|ref|NP_966125.1| alpha keto acid dehydrogenase complex, E3 component, lipoamide dehydrogenase [Wolbachia endosymbiont of Drosophila melanogaster]	gi|58584816|ref|YP_198389.1| Dihydrolipoamide dehydrogenase E3 component [Wolbachia endosymbiont strain TRS of Brugia malayi]	WD_0325	Energy metabolism	Pyruvate dehydrogenase	7.79563e-05	1087	383	0.042411	4.2e-05	1009.79	1.06208e-06
gi|42520360|ref|NP_966275.1| fumarate hydratase, class II [Wolbachia endosymbiont of Drosophila melanogaster]	gi|58584761|ref|YP_198334.1| Fumarase [Wolbachia endosymbiont strain TRS of Brugia malayi]	WD_0492	Energy metabolism	TCA cycle	6.66517e-05	1018	374	0.024857	2.5e-05	994.28	0.000804867
gi|42520630|ref|NP_966545.1| isocitrate dehydrogenase, NAD-dependent [Wolbachia endosymbiont of Drosophila melanogaster]	gi|58584624|ref|YP_198197.1| Isocitrate/isopropylmalate dehydrogenase, LeuB [Wolbachia endosymbiont strain TRS of Brugia malayi]	WD_0791	Energy metabolism	TCA cycle	2.64161e-05	1074	399	0.039972	4e-05	999.3	1.48355e-06
gi|42520925|ref|NP_966840.1| malate dehydrogenase [Wolbachia endosymbiont of Drosophila melanogaster]	gi|58584502|ref|YP_198075.1| Malate dehydrogenase [Wolbachia endosymbiont strain TRS of Brugia malayi]	WD_1121	Energy metabolism	TCA cycle	4.77346e-06	698	256	0.0439877	4.4e-05	999.72	9.66117e-05
gi|42521102|ref|NP_967017.1| 2-oxoglutarate dehydrogenase, E1 component [Wolbachia endosymbiont of Drosophila melanogaster]	gi|58584652|ref|YP_198225.1| 2-oxoglutarate dehydrogenase complex, E1 component [Wolbachia endosymbiont strain TRS of Brugia malayi]	WD_1309	Energy metabolism	TCA cycle	1.68316e-07	2088	732	0.0355973	3.6e-05	988.815	1.97763e-10
gi|42520968|ref|NP_966883.1| enoyl-(acyl-carrier-protein) reductase II [Wolbachia endosymbiont of Drosophila melanogaster]	gi|58585010|ref|YP_198583.1| Probable trans-2-enoyl-ACP reductase, FabK [Wolbachia endosymbiont strain TRS of Brugia malayi]	WD_1170	Fatty acid and phospholipid metabolism	Biosynthesis	1.59655e-05	768	282	0.03367	3.4e-05	990.294	0.000546021
gi|42520991|ref|NP_966906.1| 3-oxoacyl-(acyl-carrier-protein) synthase II [Wolbachia endosymbiont of Drosophila melanogaster]	gi|58584996|ref|YP_198569.1| 3-oxoacyl-(acyl-carrier-protein) synthase [Wolbachia endosymbiont strain TRS of Brugia malayi]	WD_1194	Fatty acid and phospholipid metabolism	Biosynthesis	0.000369266	941	352	0.0317143	4.81667e-05	658.429	0.000120439
gi|42520082|ref|NP_965997.1| hypothetical protein WD0183 [Wolbachia endosymbiont of Drosophila melanogaster]	gi|58584518|ref|YP_198091.1| Dioxygenases related to 2-nitropropane dioxygenase [Wolbachia endosymbiont strain TRS of Brugia malayi]	WD_0183	Hypothetical proteins	Conserved	9.7229e-06	1029	372	0.025642	2.6e-05	986.231	0.000640957
gi|42520118|ref|NP_966033.1| hypothetical protein WD0223 [Wolbachia endosymbiont of Drosophila melanogaster]	gi|58584442|ref|YP_198015.1| NAD-specific glutamate dehydrogenase [Wolbachia endosymbiont strain TRS of Brugia malayi]	WD_0223	Hypothetical proteins	Conserved	2.56947e-08	3588	1338	0.0371893	3.86667e-05	961.793	2.78284e-19
gi|42520665|ref|NP_966580.1| hypothetical protein WD0827 [Wolbachia endosymbiont of Drosophila melanogaster]	gi|58585022|ref|YP_198595.1| hypothetical protein Wbm0765 [Wolbachia endosymbiont strain TRS of Brugia malayi]	WD_0827	Hypothetical proteins	Conserved	0.00057855	443	175	0.151412	0.000152	996.132	5.44039e-11
gi|42521061|ref|NP_966976.1| hypothetical protein WD1266 [Wolbachia endosymbiont of Drosophila melanogaster]	gi|58584292|ref|YP_197865.1| Parvulin-like peptidyl-prolyl isomerase, SurA [Wolbachia endosymbiont strain TRS of Brugia malayi]	WD_1266	Hypothetical proteins	Conserved	0.000153852	887	373	0.10115	0.000101	1001.48	5.30167e-15
gi|42520143|ref|NP_966058.1| membrane protein, putative [Wolbachia endosymbiont of Drosophila melanogaster]	gi|58585019|ref|YP_198592.1| Predicted permease [Wolbachia endosymbiont strain TRS of Brugia malayi]	WD_0249	Hypothetical proteins	Hypothetical proteins	0.000257394	664	287	0.0498932	0.000147167	339.025	8.90004e-06
gi|42520690|ref|NP_966605.1| membrane protein, putative [Wolbachia endosymbiont of Drosophila melanogaster]	gi|58585051|ref|YP_198624.1| Type IV secretory pathway, VirB6 components [Wolbachia endosymbiont strain TRS of Brugia malayi]	WD_0855	Hypothetical proteins	Outer membrane	0.000595686	3187	1010	0.10373	0.051752	2.00437	1.06193e-07
gi|42520119|ref|NP_966034.1| ATP-dependent Clp protease, ATP-binding subunit ClpB [Wolbachia endosymbiont of Drosophila melanogaster]	gi|58584441|ref|YP_198014.1| ATP-binding subunit of Clp protease and DnaK/DnaJ chaperones [Wolbachia endosymbiont strain TRS of Brugia malayi]	WD_0224	Protein fate	Degradation of proteins, peptides, and glycopeptides	2.94515e-07	1935	684	0.019728	2e-05	986.4	1.50942e-05
gi|42520202|ref|NP_966117.1| ATP-dependent protease La [Wolbachia endosymbiont of Drosophila melanogaster]	gi|58584808|ref|YP_198381.1| ATP-dependent Lon protease [Wolbachia endosymbiont strain TRS of Brugia malayi]	WD_0317	Protein fate	Degradation of proteins, peptides, and glycopeptides	3.59809e-14	1823	646	0.0492405	4.9e-05	1004.91	9.2807e-13
gi|42520603|ref|NP_966518.1| peptidase, M16 family, putative [Wolbachia endosymbiont of Drosophila melanogaster]	gi|58584676|ref|YP_198249.1| Zn-dependent peptidase [Wolbachia endosymbiont strain TRS of Brugia malayi]	WD_0762	Protein fate	Degradation of proteins, peptides, and glycopeptides	3.89754e-05	1001	343	0.0668822	0.000394333	169.608	1.94655e-09
gi|42520671|ref|NP_966586.1| protease DO [Wolbachia endosymbiont of Drosophila melanogaster]	gi|58585027|ref|YP_198600.1| Trypsin-like serine protease [Wolbachia endosymbiont strain TRS of Brugia malayi]	WD_0833	Protein fate	Degradation of proteins, peptides, and glycopeptides	3.79371e-09	1135	392	0.0577618	0.0127963	4.51394	7.63404e-05
gi|42520723|ref|NP_966638.1| chaperone protein HscA [Wolbachia endosymbiont of Drosophila melanogaster]	gi|58585016|ref|YP_198589.1| Molecular chaperone, DnaK [Wolbachia endosymbiont strain TRS of Brugia malayi]	WD_0892	Protein fate	Protein folding and stabilization	0.00055757	1344	465	0.03242	3.2e-05	1013.12	2.66272e-06
gi|42520750|ref|NP_966665.1| dnaK protein [Wolbachia endosymbiont of Drosophila melanogaster]	gi|58584752|ref|YP_198325.1| Molecular chaperone, DnaK [Wolbachia endosymbiont strain TRS of Brugia malayi]	WD_0928	Protein fate	Protein folding and stabilization	9.97415e-10	1491	459	0.028768	2.9e-05	992	1.36781e-05
gi|42521072|ref|NP_966987.1| heat shock protein HtpG [Wolbachia endosymbiont of Drosophila melanogaster]	gi|58584398|ref|YP_197971.1| Molecular chaperone, HSP90 family, HtpG [Wolbachia endosymbiont strain TRS of Brugia malayi]	WD_1277	Protein fate	Protein folding and stabilization	0.000116401	1423	521	0.0245552	2.5e-05	982.207	2.77972e-05
gi|42520394|ref|NP_966309.1| translation elongation factor Ts [Wolbachia endosymbiont of Drosophila melanogaster]	gi|58585064|ref|YP_198637.1| Translation elongation factor Ts [Wolbachia endosymbiont strain TRS of Brugia malayi]	WD_0531	Protein synthesis	Translation factors	0.000170396	666	216	0.0602287	6e-05	1003.81	1.61937e-05
gi|42521111|ref|NP_967026.1| translation initiation factor IF-2 [Wolbachia endosymbiont of Drosophila melanogaster]	gi|58584794|ref|YP_198367.1| Translation initiation factor 2, IF-2, GTPase [Wolbachia endosymbiont strain TRS of Brugia malayi]	WD_1318	Protein synthesis	Translation factors	8.94943e-05	1874	643	0.0356378	3.6e-05	989.94	2.52521e-09
gi|42519974|ref|NP_965889.1| leucyl-tRNA synthetase [Wolbachia endosymbiont of Drosophila melanogaster]	gi|58584862|ref|YP_198435.1| Leucyl-tRNA synthetase [Wolbachia endosymbiont strain TRS of Brugia malayi]	WD_0060	Protein synthesis	tRNA aminoacylation	9.31557e-11	1950	690	0.047405	4.7e-05	1008.62	5.27527e-13
gi|42520049|ref|NP_965964.1| glutamyl-tRNA(Gln) amidotransferase, B subunit [Wolbachia endosymbiont of Drosophila melanogaster]	gi|58584961|ref|YP_198534.1| Asp-tRNAAsn/Glu-tRNAGln amidotransferase B subunit [Wolbachia endosymbiont strain TRS of Brugia malayi]	WD_0146	Protein synthesis	tRNA aminoacylation	8.40258e-06	1070	385	0.023471	2.3e-05	1020.48	0.000939905
gi|42520052|ref|NP_965967.1| cysteinyl-tRNA synthetase [Wolbachia endosymbiont of Drosophila melanogaster]	gi|58584937|ref|YP_198510.1| Cysteinyl-tRNA synthetase [Wolbachia endosymbiont strain TRS of Brugia malayi]	WD_0149	Protein synthesis	tRNA aminoacylation	0.000479137	1043	358	0.032674	3.3e-05	990.121	6.86939e-05
gi|42520297|ref|NP_966212.1| isoleucyl-tRNA synthetase [Wolbachia endosymbiont of Drosophila melanogaster]	gi|58584620|ref|YP_198193.1| Isoleucyl-tRNA synthetase [Wolbachia endosymbiont strain TRS of Brugia malayi]	WD_0423	Protein synthesis	tRNA aminoacylation	2.84828e-06	2649	900	0.0286642	2.9e-05	988.42	2.15194e-10
gi|42520299|ref|NP_966214.1| phenylalanyl-tRNA synthetase, beta subunit [Wolbachia endosymbiont of Drosophila melanogaster]	gi|58584718|ref|YP_198291.1| Phenylalanyl-tRNA synthetase beta subunit [Wolbachia endosymbiont strain TRS of Brugia malayi]	WD_0425	Protein synthesis	tRNA aminoacylation	1.72981e-06	1784	628	0.056399	0.006132	9.19749	1.02975e-09
gi|42520617|ref|NP_966532.1| glutamyl-tRNA synthetase [Wolbachia endosymbiont of Drosophila melanogaster]	gi|58584702|ref|YP_198275.1| Glutamyl- and glutaminyl-tRNA synthetase [Wolbachia endosymbiont strain TRS of Brugia malayi]	WD_0778	Protein synthesis	tRNA aminoacylation	7.21513e-06	972	357	0.041243	4.1e-05	1005.93	4.61625e-06
gi|42520697|ref|NP_966612.1| alanyl-tRNA synthetase [Wolbachia endosymbiont of Drosophila melanogaster]	gi|58584618|ref|YP_198191.1| Alanyl-tRNA synthetase [Wolbachia endosymbiont strain TRS of Brugia malayi]	WD_0862	Protein synthesis	tRNA aminoacylation	6.07797e-09	2041	710	0.0495317	5e-05	990.633	4.90999e-14
gi|42520791|ref|NP_966706.1| threonyl-tRNA synthetase [Wolbachia endosymbiont of Drosophila melanogaster]	gi|58584729|ref|YP_198302.1| Threonyl-tRNA synthetase [Wolbachia endosymbiont strain TRS of Brugia malayi]	WD_0978	Protein synthesis	tRNA aminoacylation	1.40513e-05	1418	493	0.0410352	4.1e-05	1000.86	3.04577e-08
gi|42520919|ref|NP_966834.1| tyrosyl-tRNA synthetase [Wolbachia endosymbiont of Drosophila melanogaster]	gi|58584506|ref|YP_198079.1| Tyrosyl-tRNA synthetase [Wolbachia endosymbiont strain TRS of Brugia malayi]	WD_1115	Protein synthesis	tRNA aminoacylation	3.94808e-05	909	345	0.0506072	5.1e-05	992.297	3.85488e-07
gi|42520578|ref|NP_966493.1| queuine tRNA-ribosyltransferase [Wolbachia endosymbiont of Drosophila melanogaster]	gi|58584850|ref|YP_198423.1| Queuine/archaeosine tRNA-ribosyltransferase [Wolbachia endosymbiont strain TRS of Brugia malayi]	WD_0735	Protein synthesis	tRNA and rRNA base modification	2.14223e-06	934	335	0.0468515	4.7e-05	996.84	1.58109e-06
gi|42520219|ref|NP_966134.1| adenylosuccinate synthetase [Wolbachia endosymbiont of Drosophila melanogaster]	gi|58584531|ref|YP_198104.1| Adenylosuccinate synthase [Wolbachia endosymbiont strain TRS of Brugia malayi]	WD_0337	Purines, pyrimidines, nucleosides, and nucleotides	Purine ribonucleotide biosynthesis	3.58254e-05	998	370	0.040172	4e-05	1004.3	4.14715e-06
gi|42520834|ref|NP_966749.1| phosphoribosylformylglycinamidine cyclo-ligase [Wolbachia endosymbiont of Drosophila melanogaster]	gi|58584486|ref|YP_198059.1| Phosphoribosylaminoimidazole (AIR) synthetase [Wolbachia endosymbiont strain TRS of Brugia malayi]	WD_1024	Purines, pyrimidines, nucleosides, and nucleotides	Purine ribonucleotide biosynthesis	4.61748e-06	771	291	0.07121	0.00423217	16.8259	3.0725e-07
gi|42520914|ref|NP_966829.1| amidophosphoribosyltransferase [Wolbachia endosymbiont of Drosophila melanogaster]	gi|58584513|ref|YP_198086.1| Glutamine phosphoribosylpyrophosphate amidotransferase [Wolbachia endosymbiont strain TRS of Brugia malayi]	WD_1109	Purines, pyrimidines, nucleosides, and nucleotides	Purine ribonucleotide biosynthesis	1.55336e-06	1038	378	0.0471315	4.7e-05	1002.8	2.51219e-07
gi|42520944|ref|NP_966859.1| phosphoribosylaminoimidazole carboxylase, ATPase subunit [Wolbachia endosymbiont of Drosophila melanogaster]	gi|58584302|ref|YP_197875.1| Phosphoribosylaminoimidazole carboxylase (NCAIR synthetase) [Wolbachia endosymbiont strain TRS of Brugia malayi]	WD_1142	Purines, pyrimidines, nucleosides, and nucleotides	Purine ribonucleotide biosynthesis	0.000104239	802	268	0.055264	5.5e-05	1004.8	3.50582e-06
gi|42520125|ref|NP_966040.1| dihydroorotase [Wolbachia endosymbiont of Drosophila melanogaster]	gi|58584703|ref|YP_198276.1| Dihydroorotase, PyrC [Wolbachia endosymbiont strain TRS of Brugia malayi]	WD_0230	Purines, pyrimidines, nucleosides, and nucleotides	Pyrimidine ribonucleotide biosynthesis	1.98094e-05	1013	376	0.0283798	2.8e-05	1013.57	0.000185651
gi|42520116|ref|NP_966031.1| response regulator/GGDEF domain protein [Wolbachia endosymbiont of Drosophila melanogaster]	gi|58584444|ref|YP_198017.1| PleD-like response regulator containing 2 CheY-like receiver domains and a GGDEF domain [Wolbachia endosymbiont strain TRS of Brugia malayi]	WD_0221	Signal transduction	Two-component systems	1.13985e-05	1017	369	0.0303602	3e-05	1012.01	0.000113187
gi|42520633|ref|NP_966548.1| transcription termination factor Rho [Wolbachia endosymbiont of Drosophila melanogaster]	gi|58584785|ref|YP_198358.1| Transcription termination factor, rho [Wolbachia endosymbiont strain TRS of Brugia malayi]	WD_0795	Transcription	Transcription factors	2.24347e-08	1066	350	0.0331555	3.3e-05	1004.71	7.6712e-05
gi|42520871|ref|NP_966786.1| heat shock sigma factor RpoH [Wolbachia endosymbiont of Drosophila melanogaster]	gi|58584688|ref|YP_198261.1| DNA-directed RNA polymerase sigma 32 subunit, RpoH subfamily [Wolbachia endosymbiont strain TRS of Brugia malayi]	WD_1064	Transcription	Transcription factors	3.64365e-05	662	229	0.0416595	4.2e-05	991.893	0.000434649
gi|42521092|ref|NP_967007.1| RNA polymerase sigma factor RpoD [Wolbachia endosymbiont of Drosophila melanogaster]	gi|58584650|ref|YP_198223.1| DNA-directed RNA polymerase sigma 70 subunit, RpoD [Wolbachia endosymbiont strain TRS of Brugia malayi]	WD_1298	Transcription	Transcription factors	8.83575e-11	1492	506	0.056779	0.0127182	4.4644	3.75586e-06
gi|42521112|ref|NP_967027.1| N utilization substance protein A [Wolbachia endosymbiont of Drosophila melanogaster]	gi|58584795|ref|YP_198368.1| Transcription elongation factor, NusA [Wolbachia endosymbiont strain TRS of Brugia malayi]	WD_1319	Transcription	Transcription factors	3.31387e-05	1184	412	0.0433345	4.3e-05	1007.78	2.55251e-07
gi|42520253|ref|NP_966168.1| magnesium transporter [Wolbachia endosymbiont of Drosophila melanogaster]	gi|58584552|ref|YP_198125.1| Mg/Co/Ni transporter MgtE [Wolbachia endosymbiont strain TRS of Brugia malayi]	WD_0375	Transport and binding proteins	Cations and iron carrying compounds	0.000193787	1048	410	0.036216	3.6e-05	1006	4.56576e-06
gi|42520416|ref|NP_966331.1| CBS domain protein [Wolbachia endosymbiont of Drosophila melanogaster]	gi|58584331|ref|YP_197904.1| Putative Mg2+ and Co2+ transporter CorB [Wolbachia endosymbiont strain TRS of Brugia malayi]	WD_0558	Transport and binding proteins	Cations and iron carrying compounds	4.66362e-05	954	366	0.036041	3.6e-05	1001.14	2.30213e-05
gi|42519923|ref|NP_965838.1| type IV secretion system protein VirB8 [Wolbachia endosymbiont of Drosophila melanogaster]	gi|58584537|ref|YP_198110.1| Type IV secretory pathway, component VirB8 [Wolbachia endosymbiont strain TRS of Brugia malayi]	WD_0004	Transport and binding proteins	Other	0.000266382	502	185	0.0632037	6.3e-05	1003.23	5.88441e-05
gi|42520498|ref|NP_966413.1| secretion protein, HlyD family [Wolbachia endosymbiont of Drosophila melanogaster]	gi|58584567|ref|YP_198140.1| Membrane-fusion protein [Wolbachia endosymbiont strain TRS of Brugia malayi]	WD_0649	Transport and binding proteins	Other	0.000159529	1123	422	0.034436	3.4e-05	1012.82	5.17093e-06
gi|42520511|ref|NP_966426.1| preprotein translocase, SecY subunit [Wolbachia endosymbiont of Drosophila melanogaster]	gi|58584580|ref|YP_198153.1| Preprotein translocase subunit SecY [Wolbachia endosymbiont strain TRS of Brugia malayi]	WD_0662	Transport and binding proteins	Other	3.18009e-06	984	346	0.0386893	3.9e-05	992.034	1.44362e-05
gi|42520886|ref|NP_966801.1| signal recognition particle protein [Wolbachia endosymbiont of Drosophila melanogaster]	gi|58584310|ref|YP_197883.1| Signal recognition particle GTPase [Wolbachia endosymbiont strain TRS of Brugia malayi]	WD_1080	Transport and binding proteins	Other	8.16884e-05	980	373	0.0299765	3e-05	999.217	0.0001488
gi|42520912|ref|NP_966827.1| Na+/H+ antiporter subunit, putative [Wolbachia endosymbiont of Drosophila melanogaster]	gi|58584277|ref|YP_197850.1| Multisubunit Na+/H+ antiporter, MnhD subunit [Wolbachia endosymbiont strain TRS of Brugia malayi]	WD_1107	Transport and binding proteins	Unknown substrate	1.05505e-07	1061	460	0.0693403	6.9e-05	1004.93	1.45046e-12
gi|42519956|ref|NP_965871.1| metallo-beta-lactamase family protein [Wolbachia endosymbiont of Drosophila melanogaster]	gi|58584726|ref|YP_198299.1| Predicted hydrolase of the metallo-beta-lactamase superfamily [Wolbachia endosymbiont strain TRS of Brugia malayi]	WD_0039	Unknown function	Enzymes of unknown specificity	3.53675e-06	1194	444	0.048873	4.9e-05	997.408	9.90372e-09
gi|42520071|ref|NP_965986.1| S-adenosyl-methyltransferase MraW [Wolbachia endosymbiont of Drosophila melanogaster]	gi|58584368|ref|YP_197941.1| Predicted S-adenosylmethionine-dependent methyltransferase involved in cell envelope biogenesis [Wolbachia endosymbiont strain TRS of Brugia malayi]	WD_0170	Unknown function	Enzymes of unknown specificity	5.30906e-07	760	242	0.0700163	0.000106333	658.461	3.93399e-07
gi|42520021|ref|NP_965936.1| gcpE protein, putative [Wolbachia endosymbiont of Drosophila melanogaster]	gi|58585039|ref|YP_198612.1| 1-hydroxy-2-methyl-2-(e)-butenyl 4-diphosphate synthase [Wolbachia endosymbiont strain TRS of Brugia malayi]	WD_0116	Unknown function	General	1.45105e-06	948	339	0.0515458	5.2e-05	991.266	3.13792e-07
gi|42520066|ref|NP_965981.1| phage SPO1 DNA polymerase-related protein [Wolbachia endosymbiont of Drosophila melanogaster]	gi|58584375|ref|YP_197948.1| Uracil-DNA glycosylase [Wolbachia endosymbiont strain TRS of Brugia malayi]	WD_0164	Unknown function	General	0.000652227	658	233	0.051466	5.2e-05	989.731	4.68987e-05
gi|42520361|ref|NP_966276.1| GTP-binding protein [Wolbachia endosymbiont of Drosophila melanogaster]	gi|58584380|ref|YP_197953.1| Predicted GTPase [Wolbachia endosymbiont strain TRS of Brugia malayi]	WD_0493	Unknown function	General	0.000514675	785	259	0.0434245	4.3e-05	1009.87	9.56251e-05
gi|42520658|ref|NP_966573.1| Sua5/YciO/YrdC/YwlC family protein [Wolbachia endosymbiont of Drosophila melanogaster]	gi|58584895|ref|YP_198468.1| Putative translation factor, SUA5 [Wolbachia endosymbiont strain TRS of Brugia malayi]	WD_0820	Unknown function	General	0.000501316	468	156	0.097806	0.00567567	17.2325	2.25824e-05
gi|42520937|ref|NP_966852.1| rhodanese domain protein [Wolbachia endosymbiont of Drosophila melanogaster]	gi|58584299|ref|YP_197872.1| Predicted sulfurtransferase [Wolbachia endosymbiont strain TRS of Brugia malayi]	WD_1135	Unknown function	General	3.94818e-08	626	220	0.055694	5.6e-05	994.536	3.56358e-05

## Sheet: wMel all data
anaId	wBm description	wMel description	WD	model uncorrected p-value	model BH corrected p-value	roleMain	roleSub	N	S	dN	dS	dN/dS	Fisher's exact test uncorrected p-value	Fisher's exact test BH corrected P-value
gi|56416968	gi|58584437|ref|YP_198010.1| Dihydrodipicolinate reductase [Wolbachia endosymbiont strain TRS of Brugia malayi]	gi|42520250|ref|NP_966165.1| dihydrodipicolinate reductase [Wolbachia endosymbiont of Drosophila melanogaster]	WD_0370	8.025e-08	8.63893e-08	Amino acid biosynthesis	Aspartate family	636	225	0.0682528	0.047668	1.43184	0.20372	2.35676
gi|56417299	gi|58584706|ref|YP_198279.1| Tetrahydrodipicolinate N-succinyltransferase [Wolbachia endosymbiont strain TRS of Brugia malayi]	gi|42520558|ref|NP_966473.1| 2,3,4,5-tetrahydropyridine-2,6-dicarboxylate N-succinyltransferase [Wolbachia endosymbiont of Drosophila melanogaster]	WD_0714	4.332e-05	5.62684e-05	Amino acid biosynthesis	Aspartate family	639	231	0.0655137	6.6e-05	992.631	1.62091e-06	2.45845e-06
gi|56416646	gi|58584470|ref|YP_198043.1| Dihydrodipicolinate synthase, DapA [Wolbachia endosymbiont strain TRS of Brugia malayi]	gi|42520615|ref|NP_966530.1| dihydrodipicolinate synthase [Wolbachia endosymbiont of Drosophila melanogaster]	WD_0775	0.4884	9.95326	Amino acid biosynthesis	Aspartate family	656	253	0.075599	0.253634	0.298063	7.82644e-12	9.61999e-12
gi|56417309	gi|58584825|ref|YP_198398.1| Acetylornithine deacetylase/Succinyl-diaminopimelate desuccinylase [Wolbachia endosymbiont strain TRS of Brugia malayi]	gi|42520627|ref|NP_966542.1| succinyl-diaminopimelate desuccinylase [Wolbachia endosymbiont of Drosophila melanogaster]	WD_0788	3.226e-05	4.13572e-05	Amino acid biosynthesis	Aspartate family	946	320	0.054362	5.4e-05	1006.7	2.47519e-07	3.51895e-07
gi|56416561	gi|58584750|ref|YP_198323.1| Cystathionine beta-lyase [Wolbachia endosymbiont strain TRS of Brugia malayi]	gi|42520748|ref|NP_966663.1| cystathionine beta-lyase [Wolbachia endosymbiont of Drosophila melanogaster]	WD_0925	0.5485	12.4678	Amino acid biosynthesis	Aspartate family	952	341	0.0142413	3.01667e-05	472.088	0.0134122	0.0507255
gi|56417259	gi|58584303|ref|YP_197876.1| Aspartate-semialdehyde dehydrogenase [Wolbachia endosymbiont strain TRS of Brugia malayi]	gi|42520770|ref|NP_966685.1| aspartate-semialdehyde dehydrogenase [Wolbachia endosymbiont of Drosophila melanogaster]	WD_0954	0.001233	0.00211832	Amino acid biosynthesis	Aspartate family	760	284	0.028614	2.9e-05	986.69	0.000851105	0.00204127
gi|56417069	gi|58584698|ref|YP_198271.1| Aspartokinase [Wolbachia endosymbiont strain TRS of Brugia malayi]	gi|42520775|ref|NP_966690.1| aspartokinase [Wolbachia endosymbiont of Drosophila melanogaster]	WD_0960	1.637e-06	1.8641e-06	Amino acid biosynthesis	Aspartate family	943	344	0.050864	5.1e-05	997.333	2.3646e-07	3.3456e-07
gi|56416721	gi|58584263|ref|YP_197836.1| Aspartate aminotransferase family enzyme [Wolbachia endosymbiont strain TRS of Brugia malayi]	gi|42520839|ref|NP_966754.1| aspartate aminotransferase [Wolbachia endosymbiont of Drosophila melanogaster]	WD_1029	0.0003899	0.000587834	Amino acid biosynthesis	Aspartate family	910	332	0.0752202	0.537874	0.139847	2.27154e-66	2.28705e-66
gi|56417293	gi|58584775|ref|YP_198348.1| Diaminopimelate epimerase [Wolbachia endosymbiont strain TRS of Brugia malayi]	gi|42521005|ref|NP_966920.1| diaminopimelate epimerase [Wolbachia endosymbiont of Drosophila melanogaster]	WD_1208	0.02846	0.0909182	Amino acid biosynthesis	Aspartate family	614	223	0.052137	0.0317237	1.64347	0.140572	1.31647
gi|56416887	gi|58584613|ref|YP_198186.1| Acetylglutamate kinase [Wolbachia endosymbiont strain TRS of Brugia malayi]	gi|42520139|ref|NP_966054.1| acetylglutamate kinase [Wolbachia endosymbiont of Drosophila melanogaster]	WD_0245	0.02014	0.0601148	Amino acid biosynthesis	Glutamate family	734	246	0.036597	3.7e-05	989.108	0.000360939	0.000780051
gi|56416913	gi|58584911|ref|YP_198484.1| Carbamoylphosphate synthase small subunit [Wolbachia endosymbiont strain TRS of Brugia malayi]	gi|42520533|ref|NP_966448.1| carbamoyl-phosphate synthase, small subunit [Wolbachia endosymbiont of Drosophila melanogaster]	WD_0684	0.0005494	0.000854462	Amino acid biosynthesis	Glutamate family	1000	329	0.129979	0.324652	0.400364	1.84012e-14	2.1456e-14
gi|56416591	gi|58584389|ref|YP_197962.1| Ornithine/acetylornithine aminotransferase [Wolbachia endosymbiont strain TRS of Brugia malayi]	gi|42521078|ref|NP_966993.1| acetylornithine aminotransferase, putative [Wolbachia endosymbiont of Drosophila melanogaster]	WD_1283	0.007538	0.0177488	Amino acid biosynthesis	Glutamate family	886	317	0.0199188	2e-05	995.942	0.00388181	0.0112821
gi|56417022	gi|58584769|ref|YP_198342.1| Carbamoylphosphate synthase large subunit [Wolbachia endosymbiont strain TRS of Brugia malayi]	gi|42521090|ref|NP_967005.1| carbamoyl-phosphate synthase, large subunit [Wolbachia endosymbiont of Drosophila melanogaster]	WD_1295	2.21e-07	2.40536e-07	Amino acid biosynthesis	Glutamate family	2583	987	0.0246828	2.5e-05	987.313	8.13089e-10	1.05899e-09
gi|56416518	gi|58584533|ref|YP_198106.1| Glutamine synthetase [Wolbachia endosymbiont strain TRS of Brugia malayi]	gi|42521115|ref|NP_967030.1| glutamine synthetase [Wolbachia endosymbiont of Drosophila melanogaster]	WD_1322	1	147.75	Amino acid biosynthesis	Glutamate family	624	201	0.020042	0.189933	0.105521	6.99519e-15	8.07664e-15
gi|56416820	gi|58584289|ref|YP_197862.1| Cysteine sulfinate desulfinase/cysteine desulfurase [Wolbachia endosymbiont strain TRS of Brugia malayi]	gi|42520809|ref|NP_966724.1| cysteine desulfurase [Wolbachia endosymbiont of Drosophila melanogaster]	WD_0997	9.939e-07	1.1146e-06	Amino acid biosynthesis	Other	940	329	0.035572	0.020958	1.6973	0.145312	1.40548
gi|56416482	gi|58584266|ref|YP_197839.1| Glycine/serine hydroxymethyltransferase [Wolbachia endosymbiont strain TRS of Brugia malayi]	gi|42520844|ref|NP_966759.1| serine hydroxymethyltransferase [Wolbachia endosymbiont of Drosophila melanogaster]	WD_1035	7.744e-06	9.19017e-06	Amino acid biosynthesis	Serine family	949	356	0.043053	4.3e-05	1001.23	1.67081e-06	2.54066e-06
gi|56416494	gi|58584334|ref|YP_197907.1| 5,10-methylene-tetrahydrofolate dehydrogenase/Methenyl tetrahydrofolate cyclohydrolase [Wolbachia endosymbiont strain TRS of Brugia malayi]	gi|42520413|ref|NP_966328.1| methylenetetrahydrofolate dehydrogenase/methenyltetrahydrofolate cyclohydrolase [Wolbachia endosymbiont of Drosophila melanogaster]	WD_0555	0.0008821	0.0014322	Biosynthesis of cofactors, prosthetic groups, and carriers	Folic acid	657	240	0.032959	3.3e-05	998.758	0.00096241	0.00235611
gi|56416507	gi|58584813|ref|YP_198386.1| Glutathione synthase [Wolbachia endosymbiont strain TRS of Brugia malayi]	gi|42520207|ref|NP_966122.1| glutathione synthetase [Wolbachia endosymbiont of Drosophila melanogaster]	WD_0322	1.437e-05	1.7403e-05	Biosynthesis of cofactors, prosthetic groups, and carriers	Glutathione and analogs	689	247	0.076712	0.300025	0.255685	1.769e-16	2.01101e-16
gi|56416654	gi|58584630|ref|YP_198203.1| Delta-aminolevulinic acid dehydratase [Wolbachia endosymbiont strain TRS of Brugia malayi]	gi|42520061|ref|NP_965976.1| delta-aminolevulinic acid dehydratase [Wolbachia endosymbiont of Drosophila melanogaster]	WD_0158	0.003711	0.00743458	Biosynthesis of cofactors, prosthetic groups, and carriers	Heme, porphyrin, and cobalamin	783	267	0.033448	0.055514	0.602515	0.0715701	0.469182
gi|56417073	gi|58584564|ref|YP_198137.1| Polyprenyltransferase (cytochrome oxidase assembly factor) [Wolbachia endosymbiont strain TRS of Brugia malayi]	gi|42520188|ref|NP_966103.1| protoheme IX farnesyltransferase [Wolbachia endosymbiont of Drosophila melanogaster]	WD_0302	0.005401	0.0117786	Biosynthesis of cofactors, prosthetic groups, and carriers	Heme, porphyrin, and cobalamin	660	255	0.032041	3.2e-05	1001.28	0.000958007	0.00233564
gi|56416851	gi|58585034|ref|YP_198607.1| Porphobilinogen deaminase [Wolbachia endosymbiont strain TRS of Brugia malayi]	gi|42520403|ref|NP_966318.1| porphobilinogen deaminase [Wolbachia endosymbiont of Drosophila melanogaster]	WD_0542	0.0009013	0.00147146	Biosynthesis of cofactors, prosthetic groups, and carriers	Heme, porphyrin, and cobalamin	668	241	0.0510142	5.1e-05	1000.28	2.24713e-05	3.94585e-05
gi|56416935	gi|58584985|ref|YP_198558.1| Uroporphyrinogen-III synthase [Wolbachia endosymbiont strain TRS of Brugia malayi]	gi|42520812|ref|NP_966727.1| uroporphyrinogen-III synthase, putative [Wolbachia endosymbiont of Drosophila melanogaster]	WD_1000	0.009014	0.0215679	Biosynthesis of cofactors, prosthetic groups, and carriers	Heme, porphyrin, and cobalamin	602	208	0.0799922	0.37538	0.213096	2.75055e-21	3.0164e-21
gi|56417276	gi|58584262|ref|YP_197835.1| Uroporphyrinogen-III decarboxylase [Wolbachia endosymbiont strain TRS of Brugia malayi]	gi|42520838|ref|NP_966753.1| uroporphyrinogen decarboxylase [Wolbachia endosymbiont of Drosophila melanogaster]	WD_1028	3.45e-07	3.78987e-07	Biosynthesis of cofactors, prosthetic groups, and carriers	Heme, porphyrin, and cobalamin	782	283	0.117392	0.429209	0.273508	2.4407e-26	2.62298e-26
gi|56417013	gi|58584976|ref|YP_198549.1| Protoheme ferro-lyase (ferrochelatase) [Wolbachia endosymbiont strain TRS of Brugia malayi]	gi|42520983|ref|NP_966898.1| ferrochelatase [Wolbachia endosymbiont of Drosophila melanogaster]	WD_1186	3.738e-05	4.82349e-05	Biosynthesis of cofactors, prosthetic groups, and carriers	Heme, porphyrin, and cobalamin	823	299	0.053898	5.4e-05	998.111	8.72301e-07	1.28664e-06
gi|56416886	gi|58584966|ref|YP_198539.1| Coproporphyrinogen III oxidase [Wolbachia endosymbiont strain TRS of Brugia malayi]	gi|42521011|ref|NP_966926.1| coproporphyrinogen III oxidase, aerobic, degenerate [Wolbachia endosymbiont of Drosophila melanogaster]	WD_1214	0.001689	0.0029797	Biosynthesis of cofactors, prosthetic groups, and carriers	Heme, porphyrin, and cobalamin	658	218	0.046011	0.224716	0.204752	1.72773e-13	2.04281e-13
gi|56417205	gi|58584393|ref|YP_197966.1| 7-keto-8-aminopelargonate synthetase [Wolbachia endosymbiont strain TRS of Brugia malayi]	gi|42521074|ref|NP_966989.1| 5-aminolevulinic acid synthase [Wolbachia endosymbiont of Drosophila melanogaster]	WD_1279	2.451e-08	2.60061e-08	Biosynthesis of cofactors, prosthetic groups, and carriers	Heme, porphyrin, and cobalamin	902	334	0.034733	3.5e-05	992.371	4.97878e-05	9.20841e-05
gi|56416927	gi|58584561|ref|YP_198134.1| Lipoate synthase [Wolbachia endosymbiont strain TRS of Brugia malayi]	gi|42520269|ref|NP_966184.1| lipoic acid synthetase [Wolbachia endosymbiont of Drosophila melanogaster]	WD_0392	0.001451	0.00252218	Biosynthesis of cofactors, prosthetic groups, and carriers	Lipoate	694	245	0.01766	0.0518453	0.340629	0.0044976	0.01347
gi|56416763	gi|58584455|ref|YP_198028.1| 2-polyprenyl-3-methyl-5-hydroxy-6-metoxy-1,4-benzoquinol methylase [Wolbachia endosymbiont strain TRS of Brugia malayi]	gi|42520230|ref|NP_966145.1| 3-demethylubiquinone-9 3-methyltransferase/sugar-phosphate isomerase family protein [Wolbachia endosymbiont of Drosophila melanogaster]	WD_0350	5.522e-05	7.3009e-05	Biosynthesis of cofactors, prosthetic groups, and carriers	Menaquinone and ubiquinone	905	316	0.065094	0.370905	0.1755	2.68264e-35	2.79146e-35
gi|56417067	gi|58584462|ref|YP_198035.1| Methylase involved in ubiquinone/menaquinone biosynthesis [Wolbachia endosymbiont strain TRS of Brugia malayi]	gi|42520270|ref|NP_966185.1| ubiquinone/menaquinone biosynthesis methlytransferase UbiE [Wolbachia endosymbiont of Drosophila melanogaster]	WD_0393	0.01263	0.0333229	Biosynthesis of cofactors, prosthetic groups, and carriers	Menaquinone and ubiquinone	561	204	0.026959	2.7e-05	998.481	0.0090681	0.0318463
gi|56416813	gi|58584333|ref|YP_197906.1| 3-polyprenyl-4-hydroxybenzoate decarboxylase [Wolbachia endosymbiont strain TRS of Brugia malayi]	gi|42520414|ref|NP_966329.1| phenylacrylic acid decarboxylase, 3-octaprenyl-4-hydroxybenzoate carboxy-lyase [Wolbachia endosymbiont of Drosophila melanogaster]	WD_0556	0.04339	0.160272	Biosynthesis of cofactors, prosthetic groups, and carriers	Menaquinone and ubiquinone	456	162	0.02101	2.1e-05	1000.48	0.0466006	0.264369
gi|56417209	gi|58584789|ref|YP_198362.1| Geranylgeranyl pyrophosphate synthase [Wolbachia endosymbiont strain TRS of Brugia malayi]	gi|42520637|ref|NP_966552.1| octaprenyl-diphosphate synthase [Wolbachia endosymbiont of Drosophila melanogaster]	WD_0799	0.003046	0.00592166	Biosynthesis of cofactors, prosthetic groups, and carriers	Menaquinone and ubiquinone	726	258	0.050569	5.1e-05	991.549	1.01445e-05	1.68599e-05
gi|56416639	gi|58584971|ref|YP_198544.1| Predicted protein kinase, AarF [Wolbachia endosymbiont strain TRS of Brugia malayi]	gi|42520759|ref|NP_966674.1| ubiquinone biosynthesis protein AarF, putative [Wolbachia endosymbiont of Drosophila melanogaster]	WD_0939	7.584e-06	8.98225e-06	Biosynthesis of cofactors, prosthetic groups, and carriers	Menaquinone and ubiquinone	1062	396	0.055687	0.195697	0.284557	2.20022e-14	2.57565e-14
gi|56416610	gi|58584841|ref|YP_198414.1| Ubiquinone biosynthesis protein COQ7 [Wolbachia endosymbiont strain TRS of Brugia malayi]	gi|42520906|ref|NP_966821.1| Coq7 family protein [Wolbachia endosymbiont of Drosophila melanogaster]	WD_1100	0.00975	0.0241098	Biosynthesis of cofactors, prosthetic groups, and carriers	Menaquinone and ubiquinone	406	140	0.038877	3.9e-05	996.846	0.00808484	0.0278951
gi|56416957	gi|58584994|ref|YP_198567.1| Geranylgeranyl pyrophosphate synthase [Wolbachia endosymbiont strain TRS of Brugia malayi]	gi|42520989|ref|NP_966904.1| geranyltranstransferase [Wolbachia endosymbiont of Drosophila melanogaster]	WD_1192	0.0001478	0.000207482	Biosynthesis of cofactors, prosthetic groups, and carriers	Menaquinone and ubiquinone	791	286	0.108688	0.00466117	23.3178	2.06926e-11	2.56484e-11
gi|56417243	gi|58584637|ref|YP_198210.1| 3-polyprenyl-4-hydroxybenzoate decarboxylase, UbiD [Wolbachia endosymbiont strain TRS of Brugia malayi]	gi|42521108|ref|NP_967023.1| 3-octaprenyl-4-hydroxybenzoate carboxy-lyase [Wolbachia endosymbiont of Drosophila melanogaster]	WD_1315	1.798e-06	2.05139e-06	Biosynthesis of cofactors, prosthetic groups, and carriers	Menaquinone and ubiquinone	1080	408	0.030567	3.1e-05	986.032	2.22762e-05	3.88846e-05
gi|56416970	gi|58584792|ref|YP_198365.1| 4-hydroxybenzoate polyprenyltransferase [Wolbachia endosymbiont strain TRS of Brugia malayi]	gi|42521109|ref|NP_967024.1| 4-hydroxybenzoate octaprenyltransferase [Wolbachia endosymbiont of Drosophila melanogaster]	WD_1316	0.1328	0.754662	Biosynthesis of cofactors, prosthetic groups, and carriers	Menaquinone and ubiquinone	635	268	0.021277	2.1e-05	1013.19	0.00692638	0.02283
gi|56416706	gi|58584433|ref|YP_198006.1| 4-diphosphocytidyl-2C-methyl-D-erythritol 2-phosphate synthase [Wolbachia endosymbiont strain TRS of Brugia malayi]	gi|42520240|ref|NP_966155.1| 4-diphosphocytidyl-2C-methyl-D-erythritol kinase [Wolbachia endosymbiont of Drosophila melanogaster]	WD_0360	0.01128	0.0294977	Biosynthesis of cofactors, prosthetic groups, and carriers	Other	654	231	0.0465967	0.0562923	0.827762	0.317697	4.93267
gi|56416456	gi|58585061|ref|YP_198634.1| Undecaprenyl pyrophosphate synthase [Wolbachia endosymbiont strain TRS of Brugia malayi]	gi|42520390|ref|NP_966305.1| undecaprenyl diphosphate synthase [Wolbachia endosymbiont of Drosophila melanogaster]	WD_0527	0.01292	0.0343951	Biosynthesis of cofactors, prosthetic groups, and carriers	Other	526	170	0.0482197	0.0348212	1.38478	0.333573	5.46688
gi|56416872	gi|58584439|ref|YP_198012.1| 1-deoxy-D-xylulose 5-phosphate reductoisomerase [Wolbachia endosymbiont strain TRS of Brugia malayi]	gi|42520804|ref|NP_966719.1| 1-deoxy-D-xylulose 5-phosphate reductoisomerase [Wolbachia endosymbiont of Drosophila melanogaster]	WD_0992	9.939e-07	1.11249e-06	Biosynthesis of cofactors, prosthetic groups, and carriers	Other	878	316	0.0739035	7.4e-05	998.696	1.08996e-09	1.42274e-09
gi|56416718	gi|58585058|ref|YP_198631.1| Phosphopantetheine adenylyltransferase [Wolbachia endosymbiont strain TRS of Brugia malayi]	gi|42520387|ref|NP_966302.1| phosphopantetheine adenylyltransferase [Wolbachia endosymbiont of Drosophila melanogaster]	WD_0524	0.03429	0.115144	Biosynthesis of cofactors, prosthetic groups, and carriers	Pantothenate and coenzyme A	377	133	0.02785	2.8e-05	994.643	0.0472055	0.2704
gi|56416436	gi|58584657|ref|YP_198230.1| ATP-NAD kinase [Wolbachia endosymbiont strain TRS of Brugia malayi]	gi|42520706|ref|NP_966621.1| ATP-NAD kinase [Wolbachia endosymbiont of Drosophila melanogaster]	WD_0871	0.003046	0.00596088	Biosynthesis of cofactors, prosthetic groups, and carriers	Pyridine nucleotides	577	218	0.0584913	0.107545	0.543879	0.0195536	0.0790181
gi|56417290	gi|58584536|ref|YP_198109.1| GTP cyclohydrolase II [Wolbachia endosymbiont strain TRS of Brugia malayi]	gi|42519922|ref|NP_965837.1| GTP cyclohydrolase II [Wolbachia endosymbiont of Drosophila melanogaster]	WD_0003	0.01008	0.0253501	Biosynthesis of cofactors, prosthetic groups, and carriers	Riboflavin, FMN, and FAD	843	300	0.060245	0.0220302	2.73466	0.00608379	0.0194023
gi|56416447	gi|58584344|ref|YP_197917.1| Riboflavin synthase alpha chain [Wolbachia endosymbiont strain TRS of Brugia malayi]	gi|42520035|ref|NP_965950.1| riboflavin synthase, alpha subunit [Wolbachia endosymbiont of Drosophila melanogaster]	WD_0130	0.1082	0.570948	Biosynthesis of cofactors, prosthetic groups, and carriers	Riboflavin, FMN, and FAD	447	171	0.025121	2.5e-05	1004.84	0.0273855	0.120578
gi|56416683	gi|58584449|ref|YP_198022.1| Riboflavin synthase beta-chain [Wolbachia endosymbiont strain TRS of Brugia malayi]	gi|42520133|ref|NP_966048.1| riboflavin synthase, beta subunit [Wolbachia endosymbiont of Drosophila melanogaster]	WD_0238	0.1362	0.804942	Biosynthesis of cofactors, prosthetic groups, and carriers	Riboflavin, FMN, and FAD	392	139	0.027964	2.8e-05	998.714	0.0341904	0.164003
gi|56417185	gi|58584570|ref|YP_198143.1| 3,4-dihydroxy-2-butanone 4-phosphate synthase [Wolbachia endosymbiont strain TRS of Brugia malayi]	gi|42520502|ref|NP_966417.1| 3,4-dihydroxy-2-butanone 4-phosphate synthase, putative [Wolbachia endosymbiont of Drosophila melanogaster]	WD_0653	0.0002953	0.000433058	Biosynthesis of cofactors, prosthetic groups, and carriers	Riboflavin, FMN, and FAD	502	149	0.037899	3.8e-05	997.342	0.00661785	0.021572
gi|56416383	gi|58584287|ref|YP_197860.1| Pyrimidine deaminase and reductase [Wolbachia endosymbiont strain TRS of Brugia malayi]	gi|42520555|ref|NP_966470.1| riboflavin biosynthesis protein RibD [Wolbachia endosymbiont of Drosophila melanogaster]	WD_0710	7.861e-08	8.447e-08	Biosynthesis of cofactors, prosthetic groups, and carriers	Riboflavin, FMN, and FAD	864	315	0.0806785	8.1e-05	996.031	1.6209e-10	2.06551e-10
gi|56417122	gi|58584673|ref|YP_198246.1| FAD synthase [Wolbachia endosymbiont strain TRS of Brugia malayi]	gi|42520600|ref|NP_966515.1| riboflavin biosynthesis protein RibF [Wolbachia endosymbiont of Drosophila melanogaster]	WD_0759	5.684e-09	5.88309e-09	Biosynthesis of cofactors, prosthetic groups, and carriers	Riboflavin, FMN, and FAD	754	272	0.09036	9e-05	1004	3.43754e-10	4.41862e-10
gi|56416508	gi|58584827|ref|YP_198400.1| D-alanine-D-alanine ligase [Wolbachia endosymbiont strain TRS of Brugia malayi]	gi|42520004|ref|NP_965919.1| D-alanine--D-alanine ligase [Wolbachia endosymbiont of Drosophila melanogaster]	WD_0095	0.01399	0.0382782	Cell envelope	Biosynthesis and degradation of murein sacculus and peptidoglycan	792	273	0.0363648	3.6e-05	1010.13	0.00016278	0.000328904
gi|56417129	gi|58584548|ref|YP_198121.1| D-alanyl-D-alanine carboxypeptidase [Wolbachia endosymbiont strain TRS of Brugia malayi]	gi|42520006|ref|NP_965921.1| D-alanyl-D-alanine carboxypeptidase [Wolbachia endosymbiont of Drosophila melanogaster]	WD_0098	4.425e-05	5.7603e-05	Cell envelope	Biosynthesis and degradation of murein sacculus and peptidoglycan	823	317	0.0413147	4.1e-05	1007.67	1.27214e-05	2.13835e-05
gi|56416410	gi|58584349|ref|YP_197922.1| N-acetylglucosamine-1-phosphate uridyltransferase, contains nucleotidyltransferase and I-patch acetyltransferase domains [Wolbachia endosymbiont strain TRS of Brugia malayi]	gi|42520038|ref|NP_965953.1| UDP-N-acetylglucosamine pyrophosphorylase [Wolbachia endosymbiont of Drosophila melanogaster]	WD_0133	0.0005987	0.000938546	Cell envelope	Biosynthesis and degradation of murein sacculus and peptidoglycan	972	348	0.055802	5.6e-05	996.464	4.45503e-08	6.11272e-08
gi|56416689	gi|58584814|ref|YP_198387.1| UDP-N-acetylglucosamine:LPS N-acetylglucosamine transferase [Wolbachia endosymbiont strain TRS of Brugia malayi]	gi|42520208|ref|NP_966123.1| UDP-N-acetylglucosamine--N-acetylmuramyl-(pentapeptide) pyrophosphoryl-undecaprenol N-acetylglucosamine transferase [Wolbachia endosymbiont of Drosophila melanogaster]	WD_0323	3.047e-07	3.34096e-07	Cell envelope	Biosynthesis and degradation of murein sacculus and peptidoglycan	825	291	0.12448	0.158351	0.786102	0.0926547	0.709951
gi|56416380	gi|58584378|ref|YP_197951.1| UDP-N-acetylmuramate-alanine ligase [Wolbachia endosymbiont strain TRS of Brugia malayi]	gi|42520363|ref|NP_966278.1| UDP-N-acetylmuramate--alanine ligase [Wolbachia endosymbiont of Drosophila melanogaster]	WD_0495	0.04443	0.169407	Cell envelope	Biosynthesis and degradation of murein sacculus and peptidoglycan	1296	414	0.047142	0.00253417	18.6026	5.20071e-07	7.55768e-07
gi|56416852	gi|58585035|ref|YP_198608.1| UDP-N-acetylmuramate dehydrogenase [Wolbachia endosymbiont strain TRS of Brugia malayi]	gi|42520402|ref|NP_966317.1| UDP-N-acetylenolpyruvoylglucosamine reductase [Wolbachia endosymbiont of Drosophila melanogaster]	WD_0541	9.634e-07	1.07428e-06	Cell envelope	Biosynthesis and degradation of murein sacculus and peptidoglycan	654	249	0.064928	6.5e-05	998.892	8.9479e-07	1.32312e-06
gi|56417202	gi|58584336|ref|YP_197909.1| Cell division protein FtsI [Wolbachia endosymbiont strain TRS of Brugia malayi]	gi|42520562|ref|NP_966477.1| penicillin-binding protein [Wolbachia endosymbiont of Drosophila melanogaster]	WD_0719	4.567e-05	5.98469e-05	Cell envelope	Biosynthesis and degradation of murein sacculus and peptidoglycan	1338	474	0.065043	0.131549	0.494441	1.29528e-05	2.18347e-05
gi|56416531	gi|58584765|ref|YP_198338.1| UDP-N-acetylmuramoylalanine-D-glutamate ligase [Wolbachia endosymbiont strain TRS of Brugia malayi]	gi|42520684|ref|NP_966599.1| UDP-N-acetylmuramoylalanine--D-glutamate ligase [Wolbachia endosymbiont of Drosophila melanogaster]	WD_0849	7.123e-06	8.41939e-06	Cell envelope	Biosynthesis and degradation of murein sacculus and peptidoglycan	1253	427	0.0633082	0.0147252	4.29932	8.70089e-06	1.42203e-05
gi|56416559	gi|58584749|ref|YP_198322.1| UDP-N-acetylmuramyl tripeptide synthase [Wolbachia endosymbiont strain TRS of Brugia malayi]	gi|42520747|ref|NP_966662.1| UDP-N-acetylmuramoylalanyl-D-glutamate--2,6-diaminopimelate ligase [Wolbachia endosymbiont of Drosophila melanogaster]	WD_0924	1.968e-05	2.41806e-05	Cell envelope	Biosynthesis and degradation of murein sacculus and peptidoglycan	1191	399	0.0958323	9.6e-05	998.253	1.17577e-15	1.347e-15
gi|56417208	gi|58584900|ref|YP_198473.1| UDP-N-acetylmuramyl pentapeptide phosphotransferase [Wolbachia endosymbiont strain TRS of Brugia malayi]	gi|42520907|ref|NP_966822.1| phospho-N-acetylmuramoyl-pentapeptide-transferase [Wolbachia endosymbiont of Drosophila melanogaster]	WD_1102	0.006379	0.0142264	Cell envelope	Biosynthesis and degradation of murein sacculus and peptidoglycan	755	289	0.0504158	5e-05	1008.32	3.43655e-06	5.43584e-06
gi|56416374	gi|58584276|ref|YP_197849.1| Bacterial cell division membrane protein, FtsW [Wolbachia endosymbiont strain TRS of Brugia malayi]	gi|42520913|ref|NP_966828.1| rod shape-determining protein RodA [Wolbachia endosymbiont of Drosophila melanogaster]	WD_1108	0.04829	0.190263	Cell envelope	Biosynthesis and degradation of murein sacculus and peptidoglycan	780	338	0.03652	0.039153	0.932751	0.477044	11.7273
gi|56416916	gi|58584496|ref|YP_198069.1| UDP-N-acetylmuramyl pentapeptide synthase [Wolbachia endosymbiont strain TRS of Brugia malayi]	gi|42520932|ref|NP_966847.1| UDP-N-acetylmuramoylalanyl-D-glutamyl-2,6-diaminopimelate--D-alanyl-D-alanyl ligase [Wolbachia endosymbiont of Drosophila melanogaster]	WD_1128	0.004143	0.00844315	Cell envelope	Biosynthesis and degradation of murein sacculus and peptidoglycan	1155	411	0.0522267	5.2e-05	1004.36	7.71518e-09	1.03689e-08
gi|56416466	gi|58584997|ref|YP_198570.1| UDP-N-acetylglucosamine enolpyruvyl transferase [Wolbachia endosymbiont strain TRS of Brugia malayi]	gi|42520994|ref|NP_966909.1| UDP-N-acetylglucosamine 1-carboxyvinyltransferase [Wolbachia endosymbiont of Drosophila melanogaster]	WD_1197	0.0102	0.0259836	Cell envelope	Biosynthesis and degradation of murein sacculus and peptidoglycan	948	336	0.0331567	3.3e-05	1004.75	7.22331e-05	0.000138819
gi|56416728	gi|58584414|ref|YP_197987.1| Actin-like ATPase involved in cell morphogenesis, MreB [Wolbachia endosymbiont strain TRS of Brugia malayi]	gi|42521054|ref|NP_966969.1| rod shape-determining protein MreB [Wolbachia endosymbiont of Drosophila melanogaster]	WD_1258	0.0004386	0.000668074	Cell envelope	Biosynthesis and degradation of murein sacculus and peptidoglycan	804	303	0.015019	0.000210167	71.4623	0.0210602	0.0875035
gi|56416478	gi|58584343|ref|YP_197916.1| Uncharacterized membrane protein, required for colicin V production, CvpA [Wolbachia endosymbiont strain TRS of Brugia malayi]	gi|42520034|ref|NP_965949.1| membrane protein CvpA, putative [Wolbachia endosymbiont of Drosophila melanogaster]	WD_0129	0.2655	2.61518	Cell envelope	Other	420	178	0.0282818	2.8e-05	1010.07	0.0137386	0.0526348
gi|56416864	gi|58584699|ref|YP_198272.1| Membrane protein TerC, possibly involved in tellurium resistance [Wolbachia endosymbiont strain TRS of Brugia malayi]	gi|42520091|ref|NP_966006.1| membrane protein, TerC family [Wolbachia endosymbiont of Drosophila melanogaster]	WD_0194	2.186e-05	2.70277e-05	Cell envelope	Other	516	210	0.132781	0.049278	2.69453	0.000279695	0.000587259
gi|56416824	gi|58584526|ref|YP_198099.1| Small protein A, tmRNA-binding [Wolbachia endosymbiont strain TRS of Brugia malayi]	gi|42520109|ref|NP_966024.1| lipoprotein, putative [Wolbachia endosymbiont of Drosophila melanogaster]	WD_0213	2.784e-05	3.50073e-05	Cell envelope	Other	308	124	0.127018	0.323854	0.392208	3.97106e-06	6.29819e-06
gi|56416428	gi|58585019|ref|YP_198592.1| Predicted permease [Wolbachia endosymbiont strain TRS of Brugia malayi]	gi|42520143|ref|NP_966058.1| membrane protein, putative [Wolbachia endosymbiont of Drosophila melanogaster]	WD_0249	0.000179	0.000257394	Cell envelope	Other	664	287	0.0498932	0.000147167	339.025	5.55121e-06	8.90004e-06
gi|56416506	gi|58584812|ref|YP_198385.1| Predicted lipoprotein, OsmY ortholog [Wolbachia endosymbiont strain TRS of Brugia malayi]	gi|42520206|ref|NP_966121.1| membrane protein, putative [Wolbachia endosymbiont of Drosophila melanogaster]	WD_0321	0.03311	0.109933	Cell envelope	Other	435	159	0.0227987	2.4e-05	949.944	0.0431368	0.233493
gi|56417312	gi|58584468|ref|YP_198041.1| Predicted membrane protein [Wolbachia endosymbiont strain TRS of Brugia malayi]	gi|42520292|ref|NP_966207.1| membrane protein, putative [Wolbachia endosymbiont of Drosophila melanogaster]	WD_0417	0.1213	0.669984	Cell envelope	Other	317	127	0.025118	2.5e-05	1004.72	0.0658093	0.4175
gi|56417074	gi|58584928|ref|YP_198501.1| DNA uptake lipoprotein [Wolbachia endosymbiont strain TRS of Brugia malayi]	gi|42520353|ref|NP_966268.1| competence lipoprotein ComL, putative [Wolbachia endosymbiont of Drosophila melanogaster]	WD_0485	0.2367	2.11954	Cell envelope	Other	679	245	0.02854	2.9e-05	984.138	0.00268097	0.00735709
gi|56416777	gi|58584377|ref|YP_197950.1| Lipoprotein [Wolbachia endosymbiont strain TRS of Brugia malayi]	gi|42520364|ref|NP_966279.1| rare lipoprotein A, putative [Wolbachia endosymbiont of Drosophila melanogaster]	WD_0496	0.0003182	0.000467801	Cell envelope	Other	555	177	0.0641257	6.4e-05	1001.96	3.53408e-05	6.31851e-05
gi|56417227	gi|58584340|ref|YP_197913.1| Prolipoprotein diacylglyceryltransferase [Wolbachia endosymbiont strain TRS of Brugia malayi]	gi|42520609|ref|NP_966524.1| prolipoprotein diacylglyceryl transferase [Wolbachia endosymbiont of Drosophila melanogaster]	WD_0768	0.009322	0.0229554	Cell envelope	Other	600	254	0.038797	3.9e-05	994.795	0.000261995	0.000548146
gi|56416918	gi|58585050|ref|YP_198623.1| Type IV secretory pathway, VirB6 components [Wolbachia endosymbiont strain TRS of Brugia malayi]	gi|42520689|ref|NP_966604.1| membrane protein, putative [Wolbachia endosymbiont of Drosophila melanogaster]	WD_0854	0.001515	0.00264119	Cell envelope	Other	4027	1307	0.097571	0.331653	0.294196	6.69091e-81	6.71367e-81
gi|56416919	gi|58585051|ref|YP_198624.1| Type IV secretory pathway, VirB6 components [Wolbachia endosymbiont strain TRS of Brugia malayi]	gi|42520690|ref|NP_966605.1| membrane protein, putative [Wolbachia endosymbiont of Drosophila melanogaster]	WD_0855	0.0003941	0.000595686	Cell envelope	Other	3187	1010	0.10373	0.051752	2.00437	7.6675e-08	1.06193e-07
gi|56416920	gi|58585052|ref|YP_198625.1| Type IV secretory pathway, VirB6 components [Wolbachia endosymbiont strain TRS of Brugia malayi]	gi|42520691|ref|NP_966606.1| membrane protein, putative [Wolbachia endosymbiont of Drosophila melanogaster]	WD_0856	0.1773	1.29363	Cell envelope	Other	2305	788	0.093863	0.315728	0.297291	9.73518e-46	9.9718e-46
gi|56417258	gi|58584747|ref|YP_198320.1| Integral membrane protein, interacts with FtsH [Wolbachia endosymbiont strain TRS of Brugia malayi]	gi|42520766|ref|NP_966681.1| membrane protein, putative [Wolbachia endosymbiont of Drosophila melanogaster]	WD_0950	0.00433	0.00888552	Cell envelope	Other	514	210	0.0262048	2.6e-05	1007.88	0.011131	0.0405388
gi|56417212	gi|58584874|ref|YP_198447.1| ABC-type transport system involved in resistance to organic solvents, permease component [Wolbachia endosymbiont strain TRS of Brugia malayi]	gi|42520801|ref|NP_966716.1| membrane protein, putative [Wolbachia endosymbiont of Drosophila melanogaster]	WD_0989	0.03995	0.143094	Cell envelope	Other	552	228	0.0256858	2.6e-05	987.917	0.0075266	0.0255212
gi|56416427	gi|58584689|ref|YP_198262.1| Outer surface protein Wsp [Wolbachia endosymbiont strain TRS of Brugia malayi]	gi|42520870|ref|NP_966785.1| surface antigen Wsp [Wolbachia endosymbiont of Drosophila melanogaster]	WD_1063	0.05004	0.199822	Cell envelope	Other	661	221	0.183202	0.404293	0.453142	1.28695e-10	1.62243e-10
gi|56417133	gi|58584315|ref|YP_197888.1| Outer membrane protein/protective antigen OMA87 [Wolbachia endosymbiont strain TRS of Brugia malayi]	gi|42520891|ref|NP_966806.1| surface antigen [Wolbachia endosymbiont of Drosophila melanogaster]	WD_1085	9.436e-07	1.05022e-06	Cell envelope	Other	1770	618	0.0923308	0.426887	0.216288	1.56794e-69	1.57596e-69
gi|56416952	gi|58584412|ref|YP_197985.1| Outer membrane protein, pal-like [Wolbachia endosymbiont strain TRS of Brugia malayi]	gi|42521052|ref|NP_966967.1| peptidoglycan-associated lipoprotein, putative [Wolbachia endosymbiont of Drosophila melanogaster]	WD_1255	0.01278	0.0338699	Cell envelope	Other	534	177	0.095939	0.350562	0.273672	4.88699e-14	5.76665e-14
gi|56416677	gi|58584806|ref|YP_198379.1| Predicted acid phosphatase [Wolbachia endosymbiont strain TRS of Brugia malayi]	gi|42520883|ref|NP_966798.1| stationary-phase survival protein SurE [Wolbachia endosymbiont of Drosophila melanogaster]	WD_1077	0.0004026	0.000610094	Cellular processes	Adaptations to atypical conditions	612	206	0.048567	4.9e-05	991.163	0.000138022	0.000274186
gi|56416469	gi|58584964|ref|YP_198537.1| Cold shock protein [Wolbachia endosymbiont strain TRS of Brugia malayi]	gi|42521032|ref|NP_966947.1| cold-shock domain family protein [Wolbachia endosymbiont of Drosophila melanogaster]	WD_1235	0.07454	0.341497	Cellular processes	Adaptations to atypical conditions	237	84	0.034001	3.4e-05	1000.03	0.0855595	0.608194
gi|56416509	gi|58584828|ref|YP_198401.1| Cell division septal protein [Wolbachia endosymbiont strain TRS of Brugia malayi]	gi|42520005|ref|NP_965920.1| cell division protein FtsQ, putative [Wolbachia endosymbiont of Drosophila melanogaster]	WD_0096	0.001823	0.00324516	Cellular processes	Cell division	567	207	0.0962403	0.526768	0.1827	9.91853e-35	1.03574e-34
gi|56416589	gi|58584901|ref|YP_198474.1| DNA segregation ATPase FtsK [Wolbachia endosymbiont strain TRS of Brugia malayi]	gi|42520025|ref|NP_965940.1| cell division protein FtsK, putative [Wolbachia endosymbiont of Drosophila melanogaster]	WD_0120	0.0001247	0.000172999	Cellular processes	Cell division	1660	620	0.021831	2.2e-05	992.318	9.83686e-06	1.63027e-05
gi|56417148	gi|58584373|ref|YP_197946.1| Actin-like ATPase involved in cell division, FtsA [Wolbachia endosymbiont strain TRS of Brugia malayi]	gi|42520068|ref|NP_965983.1| cell division protein FtsA [Wolbachia endosymbiont of Drosophila melanogaster]	WD_0166	0.000286	0.000418381	Cellular processes	Cell division	942	336	0.038414	3.8e-05	1010.89	1.42118e-05	2.42341e-05
gi|56416906	gi|58584452|ref|YP_198025.1| Nucleotide-binding protein implicated in inhibition of septum formation [Wolbachia endosymbiont strain TRS of Brugia malayi]	gi|42520216|ref|NP_966131.1| maf protein [Wolbachia endosymbiont of Drosophila melanogaster]	WD_0333	0.1454	0.934037	Cellular processes	Cell division	435	162	0.0232975	5.05e-05	461.337	0.0410017	0.21408
gi|56417247	gi|58584859|ref|YP_198432.1| Cell division GTPase, FtsZ [Wolbachia endosymbiont strain TRS of Brugia malayi]	gi|42520566|ref|NP_966481.1| cell division protein FtsZ [Wolbachia endosymbiont of Drosophila melanogaster]	WD_0723	0.000818	0.00132449	Cellular processes	Cell division	936	354	0.0220705	2.2e-05	1003.2	0.00111514	0.00281167
gi|56417080	gi|58584853|ref|YP_198426.1| Response regulator consisting of a CheY-like receiver domain and wHTH-type DNA-binding domain [Wolbachia endosymbiont strain TRS of Brugia malayi]	gi|42520575|ref|NP_966490.1| cell cycle transcriptional regulator [Wolbachia endosymbiont of Drosophila melanogaster]	WD_0732	0.1615	1.09709	Cellular processes	Cell division	633	240	0.00827	8e-06	1033.75	0.199551	2.26413
gi|56416939	gi|58584268|ref|YP_197841.1| GTPase [Wolbachia endosymbiont strain TRS of Brugia malayi]	gi|42520585|ref|NP_966500.1| GTP-binding protein Era [Wolbachia endosymbiont of Drosophila melanogaster]	WD_0743	1.894e-08	1.99173e-08	Cellular processes	Cell division	648	252	0.082654	0.12861	0.64267	0.0326939	0.153091
gi|56416944	gi|58584753|ref|YP_198326.1| Ribonucleases G and E [Wolbachia endosymbiont strain TRS of Brugia malayi]	gi|42520751|ref|NP_966666.1| ribonuclease, Rne/Rng family protein [Wolbachia endosymbiont of Drosophila melanogaster]	WD_0929	9.084e-08	9.7968e-08	Cellular processes	Cell division	1382	478	0.0514633	5.2e-05	989.679	4.30339e-10	5.54366e-10
gi|56417151	gi|58584410|ref|YP_197983.1| ATP-dependent Zn protease, HflB [Wolbachia endosymbiont strain TRS of Brugia malayi]	gi|42521050|ref|NP_966965.1| cell division protein FtsH [Wolbachia endosymbiont of Drosophila melanogaster]	WD_1253	6.831e-06	8.02609e-06	Cellular processes	Cell division	1359	492	0.031483	0.0596635	0.527676	0.00685697	0.0224756
gi|56417150	gi|58584411|ref|YP_197984.1| Predicted ATPase of the PP-loop superfamily implicated in cell cycle control, MesJ [Wolbachia endosymbiont strain TRS of Brugia malayi]	gi|42521051|ref|NP_966966.1| cell cycle protein MesJ, putative [Wolbachia endosymbiont of Drosophila melanogaster]	WD_1254	0.04443	0.168321	Cellular processes	Cell division	1120	389	0.0401568	4e-05	1003.92	1.18165e-06	1.77851e-06
gi|56416924	gi|58584480|ref|YP_198053.1| Superoxide dismutase, SodA [Wolbachia endosymbiont strain TRS of Brugia malayi]	gi|42520581|ref|NP_966496.1| superoxide dismutase, Fe [Wolbachia endosymbiont of Drosophila melanogaster]	WD_0738	0.09786	0.49858	Cellular processes	Detoxification	522	162	0.046462	0.225499	0.206041	8.18604e-11	1.02325e-10
gi|56416720	gi|58584824|ref|YP_198397.1| Peroxiredoxin [Wolbachia endosymbiont strain TRS of Brugia malayi]	gi|42520597|ref|NP_966512.1| antioxidant, AhpC/Tsa family [Wolbachia endosymbiont of Drosophila melanogaster]	WD_0756	0.0409	0.14739	Cellular processes	Detoxification	472	152	0.030093	3e-05	1003.1	0.0191364	0.0768059
gi|56416632	gi|58584692|ref|YP_198265.1| Glutathione S-transferase [Wolbachia endosymbiont strain TRS of Brugia malayi]	gi|42520866|ref|NP_966781.1| glutathione S-transferase family protein [Wolbachia endosymbiont of Drosophila melanogaster]	WD_1058	0.3375	4.15547	Cellular processes	Detoxification	489	180	0.00911383	9e-06	1012.65	0.284506	4.09411
gi|56417109	gi|58585025|ref|YP_198598.1| Membrane protease subunit, stomatin/prohibitin homolog [Wolbachia endosymbiont strain TRS of Brugia malayi]	gi|42520669|ref|NP_966584.1| hflK protein [Wolbachia endosymbiont of Drosophila melanogaster]	WD_0831	1.129e-05	1.35343e-05	Cellular processes	Other	826	284	0.02195	2.2e-05	997.727	0.00466646	0.014119
gi|56417110	gi|58585026|ref|YP_198599.1| Membrane protease subunit, stomatin/prohibitin homolog [Wolbachia endosymbiont strain TRS of Brugia malayi]	gi|42520670|ref|NP_966585.1| hflC protein [Wolbachia endosymbiont of Drosophila melanogaster]	WD_0832	0.0005152	0.000797076	Cellular processes	Other	667	209	0.0379862	0.180438	0.210522	1.24831e-10	1.56703e-10
gi|56416562	gi|58584751|ref|YP_198324.1| Stress-induced morphogen, BolA [Wolbachia endosymbiont strain TRS of Brugia malayi]	gi|42520749|ref|NP_966664.1| bolA protein, putative [Wolbachia endosymbiont of Drosophila melanogaster]	WD_0926	0.1328	0.761988	Cellular processes	Other	340	134	0.064683	0.0860295	0.75187	0.224547	2.81878
gi|56417017	gi|58584839|ref|YP_198412.1| Ankyrin repeat-containing protein [Wolbachia endosymbiont strain TRS of Brugia malayi]	gi|42520315|ref|NP_966230.1| ankyrin repeat domain protein [Wolbachia endosymbiont of Drosophila melanogaster]	WD_0441	9.075e-05	0.000123295	Cellular processes	Pathogenesis	1011	360	0.244313	1.2011	0.203407	0	0
gi|56417226	gi|58584382|ref|YP_197955.1| Uncharacterized membrane protein, virulence factor MviN [Wolbachia endosymbiont strain TRS of Brugia malayi]	gi|42520821|ref|NP_966736.1| integral membrane protein MviN [Wolbachia endosymbiont of Drosophila melanogaster]	WD_1010	0.0164	0.0461543	Cellular processes	Pathogenesis	1076	433	0.030288	3e-05	1009.6	1.23263e-05	2.06606e-05
gi|56416752	gi|58584664|ref|YP_198237.1| Dimethyladenosine transferase [Wolbachia endosymbiont strain TRS of Brugia malayi]	gi|42519999|ref|NP_965914.1| dimethyladenosine transferase [Wolbachia endosymbiont of Drosophila melanogaster]	WD_0090	0.05376	0.222183	Cellular processes	Toxin production and resistance	644	217	0.035773	0.0214667	1.66644	0.251742	3.53637
gi|56416488	gi|58584461|ref|YP_198034.1| Permease of the major facilitator superfamily [Wolbachia endosymbiont strain TRS of Brugia malayi]	gi|42520261|ref|NP_966176.1| bicyclomycin resistance protein [Wolbachia endosymbiont of Drosophila melanogaster]	WD_0384	0.03636	0.124935	Cellular processes	Toxin production and resistance	863	346	0.0319287	3.2e-05	997.771	6.99704e-05	0.0001336
gi|56416795	gi|58584963|ref|YP_198536.1| Inactivated homolog of predicted Zn-dependent protease, PmbA [Wolbachia endosymbiont strain TRS of Brugia malayi]	gi|42521031|ref|NP_966946.1| pmbA protein [Wolbachia endosymbiont of Drosophila melanogaster]	WD_1234	4.806e-07	5.29915e-07	Cellular processes	Toxin production and resistance	1011	327	0.0580012	0.0509252	1.13895	0.391407	6.99788
gi|56416914	gi|58584307|ref|YP_197880.1| 4-Hydroxy-3-methylbut-2-enyl diphosphate reductase, IspH [Wolbachia endosymbiont strain TRS of Brugia malayi]	gi|42521069|ref|NP_966984.1| penicillin tolerance protein LytB [Wolbachia endosymbiont of Drosophila melanogaster]	WD_1274	2.015e-08	2.12654e-08	Cellular processes	Toxin production and resistance	740	292	0.0716935	7.2e-05	995.743	1.27553e-08	1.7221e-08
gi|56417077	gi|58584483|ref|YP_198056.1| Glucosamine 6-phosphate synthetase, contains amidotransferase and phosphosugar isomerase domains [Wolbachia endosymbiont strain TRS of Brugia malayi]	gi|42520397|ref|NP_966312.1| glucosamine--fructose-6-phosphate aminotransferase (isomerizing) [Wolbachia endosymbiont of Drosophila melanogaster]	WD_0535	0.004576	0.00955624	Central intermediary metabolism	Amino sugars	1332	504	0.041882	0.081222	0.515648	0.000874357	0.00211422
gi|56417266	gi|58584956|ref|YP_198529.1| S-adenosylmethionine synthetase [Wolbachia endosymbiont strain TRS of Brugia malayi]	gi|42520041|ref|NP_965956.1| S-adenosylmethionine synthetase [Wolbachia endosymbiont of Drosophila melanogaster]	WD_0136	1.011e-08	1.05752e-08	Central intermediary metabolism	Other	910	308	0.0618572	6.2e-05	997.696	5.21602e-08	7.20714e-08
gi|56416821	gi|58584282|ref|YP_197855.1| Cysteine sulfinate desulfinase/cysteine desulfurase [Wolbachia endosymbiont strain TRS of Brugia malayi]	gi|42520550|ref|NP_966465.1| aminotransferase, class V [Wolbachia endosymbiont of Drosophila melanogaster]	WD_0705	0.03052	0.0991062	Central intermediary metabolism	Other	1151	415	0.0396575	4e-05	991.438	5.53507e-07	8.06344e-07
gi|56417082	gi|58584840|ref|YP_198413.1| Inorganic pyrophosphatase [Wolbachia endosymbiont strain TRS of Brugia malayi]	gi|42521059|ref|NP_966974.1| inorganic pyrophosphatase [Wolbachia endosymbiont of Drosophila melanogaster]	WD_1263	0.000586	0.000913789	Central intermediary metabolism	Phosphorus compounds	380	145	0.0715993	7.2e-05	994.435	0.000124283	0.000246063
gi|56416375	gi|58584918|ref|YP_198491.1| Bacterial nucleoid DNA-binding protein, HupA family [Wolbachia endosymbiont strain TRS of Brugia malayi]	gi|42519971|ref|NP_965886.1| DNA-binding protein, HU family [Wolbachia endosymbiont of Drosophila melanogaster]	WD_0057	0.001037	0.00173126	DNA metabolism	Chromosome-associated proteins	235	77	0.0454285	4.5e-05	1009.52	0.0417144	0.221725
gi|56416674	gi|58584503|ref|YP_198076.1| Mg-dependent Dnase, TadD [Wolbachia endosymbiont strain TRS of Brugia malayi]	gi|42520924|ref|NP_966839.1| deoxyribonuclease, TatD family [Wolbachia endosymbiont of Drosophila melanogaster]	WD_1120	0.01292	0.0345508	DNA metabolism	Degradation of DNA	578	214	0.039879	4e-05	996.975	0.000632577	0.00145222
gi|56416662	gi|58584534|ref|YP_198107.1| ATPase involved in DNA replication initiation, DnaA [Wolbachia endosymbiont strain TRS of Brugia malayi]	gi|42519921|ref|NP_965836.1| chromosomal replication initiator protein DnaA [Wolbachia endosymbiont of Drosophila melanogaster]	WD_0001	6.903e-06	8.12684e-06	DNA metabolism	DNA replication, recombination, and repair	1028	388	0.031366	0.0848	0.369882	3.56948e-05	6.40119e-05
gi|56416800	gi|58584800|ref|YP_198373.1| DNA polymerase III epsilon subunit [Wolbachia endosymbiont strain TRS of Brugia malayi]	gi|42520014|ref|NP_965929.1| DNA polymerase III, epsilon subunit [Wolbachia endosymbiont of Drosophila melanogaster]	WD_0108	0.0005097	0.00078446	DNA metabolism	DNA replication, recombination, and repair	517	188	0.0567117	0.118815	0.47731	0.00612692	0.0196461
gi|56416812	gi|58585021|ref|YP_198594.1| DNA gyrase, topoisomerase II, B subunit, GyrB [Wolbachia endosymbiont strain TRS of Brugia malayi]	gi|42520018|ref|NP_965933.1| DNA gyrase, B subunit [Wolbachia endosymbiont of Drosophila melanogaster]	WD_0112	3.524e-10	3.58465e-10	DNA metabolism	DNA replication, recombination, and repair	1779	609	0.0315058	0.047143	0.668304	0.0448441	0.247271
gi|56417274	gi|58584954|ref|YP_198527.1| Holliday junction resolvasome, endonuclease subunit, RuvC [Wolbachia endosymbiont strain TRS of Brugia malayi]	gi|42520047|ref|NP_965962.1| crossover junction endodeoxyribonuclease RuvC [Wolbachia endosymbiont of Drosophila melanogaster]	WD_0142	0.01796	0.0522875	DNA metabolism	DNA replication, recombination, and repair	385	116	0.091767	0.739608	0.124075	4.16273e-42	4.27876e-42
gi|56416629	gi|58584629|ref|YP_198202.1| Nuclease subunit of the excinuclease complex, UvrC [Wolbachia endosymbiont strain TRS of Brugia malayi]	gi|42520057|ref|NP_965972.1| excinuclease ABC, C subunit [Wolbachia endosymbiont of Drosophila melanogaster]	WD_0154	6.2e-08	6.62604e-08	DNA metabolism	DNA replication, recombination, and repair	1383	480	0.0727727	0.0016705	43.5634	9.11811e-13	1.10014e-12
gi|56416649	gi|58584515|ref|YP_198088.1| Mismatch repair ATPase, MutS family [Wolbachia endosymbiont strain TRS of Brugia malayi]	gi|42520087|ref|NP_966002.1| DNA mismatch repair protein MutS [Wolbachia endosymbiont of Drosophila melanogaster]	WD_0190	2.015e-08	2.12275e-08	DNA metabolism	DNA replication, recombination, and repair	1882	686	0.0319303	3.2e-05	997.823	6.17065e-09	8.25551e-09
gi|56417161	gi|58584384|ref|YP_197957.1| Single-stranded DNA-specific exonuclease RecJ [Wolbachia endosymbiont strain TRS of Brugia malayi]	gi|42520197|ref|NP_966112.1| single-stranded-DNA-specific exonuclease RecJ [Wolbachia endosymbiont of Drosophila melanogaster]	WD_0312	1.717e-05	2.09658e-05	DNA metabolism	DNA replication, recombination, and repair	1275	486	0.031779	3.2e-05	993.094	1.48342e-06	2.24414e-06
gi|56416702	gi|58584454|ref|YP_198027.1| DNA primase, DnaG [Wolbachia endosymbiont strain TRS of Brugia malayi]	gi|42520228|ref|NP_966143.1| DNA primase [Wolbachia endosymbiont of Drosophila melanogaster]	WD_0348	4.11e-10	4.18795e-10	DNA metabolism	DNA replication, recombination, and repair	1345	518	0.0904822	9.1e-05	994.31	1.09387e-18	1.22001e-18
gi|56416960	gi|58584557|ref|YP_198130.1| Replicative DNA helicase, DnaB [Wolbachia endosymbiont strain TRS of Brugia malayi]	gi|42520234|ref|NP_966149.1| replicative DNA helicase [Wolbachia endosymbiont of Drosophila melanogaster]	WD_0354	0.0007835	0.00125828	DNA metabolism	DNA replication, recombination, and repair	1079	403	0.0164497	1.6e-05	1028.1	0.00317844	0.00892991
gi|56417029	gi|58584431|ref|YP_198004.1| RadC-like DNA repair protein [Wolbachia endosymbiont strain TRS of Brugia malayi]	gi|42520237|ref|NP_966152.1| DNA repair protein RadC [Wolbachia endosymbiont of Drosophila melanogaster]	WD_0357	0.4166	6.47923	DNA metabolism	DNA replication, recombination, and repair	513	177	0.018741	1.9e-05	986.368	0.0504433	0.297616
gi|56417018	gi|58584432|ref|YP_198005.1| ATP-dependent exoDNAse (exonuclease V) beta subunit, RecB [Wolbachia endosymbiont strain TRS of Brugia malayi]	gi|42520239|ref|NP_966154.1| helicase, UvrD/Rep/AddA family [Wolbachia endosymbiont of Drosophila melanogaster]	WD_0359	6.171e-09	6.4096e-09	DNA metabolism	DNA replication, recombination, and repair	2506	938	0.0904668	0.201828	0.448237	1.27267e-17	1.43024e-17
gi|56417058	gi|58584819|ref|YP_198392.1| Integrase [Wolbachia endosymbiont strain TRS of Brugia malayi]	gi|42520593|ref|NP_966508.1| site-specific recombinase, phage integrase family [Wolbachia endosymbiont of Drosophila melanogaster]	WD_0752	2.873e-05	3.63585e-05	DNA metabolism	DNA replication, recombination, and repair	891	315	0.073451	0.451205	0.162788	1.06781e-46	1.08998e-46
gi|56416658	gi|58584471|ref|YP_198044.1| Single-stranded DNA-binding protein, ssb [Wolbachia endosymbiont strain TRS of Brugia malayi]	gi|42520614|ref|NP_966529.1| single-strand binding protein [Wolbachia endosymbiont of Drosophila melanogaster]	WD_0774	0.000586	0.000916206	DNA metabolism	DNA replication, recombination, and repair	397	140	0.07252	0.080463	0.901284	0.479046	12.8472
gi|56416472	gi|58584805|ref|YP_198378.1| NAD-dependent DNA ligase, Lig [Wolbachia endosymbiont strain TRS of Brugia malayi]	gi|42520616|ref|NP_966531.1| DNA ligase, NAD-dependent [Wolbachia endosymbiont of Drosophila melanogaster]	WD_0776	1.946e-10	1.9727e-10	DNA metabolism	DNA replication, recombination, and repair	1529	553	0.066052	6.6e-05	1000.79	1.15473e-14	1.34113e-14
gi|56416564	gi|58584756|ref|YP_198329.1| DNA polymerase III alpha subunit [Wolbachia endosymbiont strain TRS of Brugia malayi]	gi|42520619|ref|NP_966534.1| DNA polymerase III, alpha subunit [Wolbachia endosymbiont of Drosophila melanogaster]	WD_0780	1.109e-08	1.16209e-08	DNA metabolism	DNA replication, recombination, and repair	2470	920	0.0299238	3e-05	997.461	4.93922e-11	6.16098e-11
gi|56416622	gi|58584622|ref|YP_198195.1| Predicted EndoIII-related endonuclease [Wolbachia endosymbiont strain TRS of Brugia malayi]	gi|42520628|ref|NP_966543.1| endonuclease III [Wolbachia endosymbiont of Drosophila melanogaster]	WD_0789	0.002447	0.00462037	DNA metabolism	DNA replication, recombination, and repair	468	168	0.033023	3.3e-05	1000.7	0.00945413	0.0340118
gi|56416666	gi|58584896|ref|YP_198469.1| ATPase involved in DNA replication, HolB [Wolbachia endosymbiont strain TRS of Brugia malayi]	gi|42520657|ref|NP_966572.1| DNA polymerase III, subunit, putative [Wolbachia endosymbiont of Drosophila melanogaster]	WD_0819	0.01463	0.0405931	DNA metabolism	DNA replication, recombination, and repair	663	231	0.0559363	5.6e-05	998.863	1.2024e-05	2.004e-05
gi|56417302	gi|58584892|ref|YP_198465.1| RecG-like helicase [Wolbachia endosymbiont strain TRS of Brugia malayi]	gi|42520662|ref|NP_966577.1| ATP-dependent DNA helicase RecG [Wolbachia endosymbiont of Drosophila melanogaster]	WD_0824	1.144e-08	1.2009e-08	DNA metabolism	DNA replication, recombination, and repair	1552	575	0.0666182	0.354916	0.187701	3.1544e-56	3.19228e-56
gi|56417238	gi|58585030|ref|YP_198603.1| Helicase subunit of the DNA excision repair complex, UvrB [Wolbachia endosymbiont strain TRS of Brugia malayi]	gi|42520676|ref|NP_966591.1| excinuclease ABC, B subunit [Wolbachia endosymbiont of Drosophila melanogaster]	WD_0839	4.028e-11	4.04855e-11	DNA metabolism	DNA replication, recombination, and repair	1459	497	0.05202	5.2e-05	1000.38	1.26442e-10	1.59063e-10
gi|56416681	gi|58584521|ref|YP_198094.1| Excinuclease ATPase subunit, UvrA [Wolbachia endosymbiont strain TRS of Brugia malayi]	gi|42520741|ref|NP_966656.1| excinuclease ABC, A subunit [Wolbachia endosymbiont of Drosophila melanogaster]	WD_0916	1.049e-05	1.25498e-05	DNA metabolism	DNA replication, recombination, and repair	2116	755	0.036736	0.152407	0.241039	4.34516e-24	4.71258e-24
gi|56416619	gi|58584885|ref|YP_198458.1| Superfamily I DNA and RNA helicase, UvrD [Wolbachia endosymbiont strain TRS of Brugia malayi]	gi|42520776|ref|NP_966691.1| helicase II - UvrD/PcrA [Wolbachia endosymbiont of Drosophila melanogaster]	WD_0963	0.009116	0.02199	DNA metabolism	DNA replication, recombination, and repair	1464	552	0.012423	1.2e-05	1035.25	0.00306476	0.0085697
gi|56416778	gi|58584986|ref|YP_198559.1| Exonuclease III [Wolbachia endosymbiont strain TRS of Brugia malayi]	gi|42520813|ref|NP_966728.1| exodeoxyribonuclease III [Wolbachia endosymbiont of Drosophila melanogaster]	WD_1001	0.002501	0.00473747	DNA metabolism	DNA replication, recombination, and repair	607	221	0.0510937	5.1e-05	1001.84	5.35111e-05	0.000100227
gi|56417214	gi|58584982|ref|YP_198555.1| DNA polymerase I, PolA [Wolbachia endosymbiont strain TRS of Brugia malayi]	gi|42520815|ref|NP_966730.1| DNA polymerase I [Wolbachia endosymbiont of Drosophila melanogaster]	WD_1003	0.002368	0.00440091	DNA metabolism	DNA replication, recombination, and repair	1942	710	0.0389008	0.119833	0.324624	4.03136e-13	4.80506e-13
gi|56416424	gi|58584684|ref|YP_198257.1| RecA recombinase [Wolbachia endosymbiont strain TRS of Brugia malayi]	gi|42520858|ref|NP_966773.1| recA protein [Wolbachia endosymbiont of Drosophila melanogaster]	WD_1050	0.0001462	0.000204749	DNA metabolism	DNA replication, recombination, and repair	782	295	0.0218963	2.2e-05	995.288	0.00412957	0.0123053
gi|56417261	gi|58584691|ref|YP_198264.1| DNA polymerase III, gamma/tau subunit [Wolbachia endosymbiont strain TRS of Brugia malayi]	gi|42520868|ref|NP_966783.1| DNA polymerase III, gamma and tau subunits [Wolbachia endosymbiont of Drosophila melanogaster]	WD_1060	0.0009111	0.00149989	DNA metabolism	DNA replication, recombination, and repair	1194	411	0.0620912	0.173257	0.358376	1.67294e-10	2.13643e-10
gi|56417078	gi|58584686|ref|YP_198259.1| DNA polymerase III beta clamp subunit [Wolbachia endosymbiont strain TRS of Brugia malayi]	gi|42520873|ref|NP_966788.1| DNA polymerase III, beta subunit [Wolbachia endosymbiont of Drosophila melanogaster]	WD_1067	0.001863	0.00335681	DNA metabolism	DNA replication, recombination, and repair	876	315	0.05554	0.125907	0.441119	6.91427e-05	0.000131594
gi|56417157	gi|58584836|ref|YP_198409.1| DnaK suppressor protein [Wolbachia endosymbiont strain TRS of Brugia malayi]	gi|42520900|ref|NP_966815.1| dnaK suppressor protein, putative [Wolbachia endosymbiont of Drosophila melanogaster]	WD_1094	0.009322	0.022672	DNA metabolism	DNA replication, recombination, and repair	327	108	0.0638595	6.4e-05	997.805	0.00211514	0.00564674
gi|56416489	gi|58584510|ref|YP_198083.1| Holliday junction resolvasome, helicase subunit, RuvB [Wolbachia endosymbiont strain TRS of Brugia malayi]	gi|42520917|ref|NP_966832.1| Holliday junction DNA helicase RuvB [Wolbachia endosymbiont of Drosophila melanogaster]	WD_1112	0.01128	0.0293678	DNA metabolism	DNA replication, recombination, and repair	731	262	0.015893	1.6e-05	993.312	0.0247273	0.105718
gi|56416490	gi|58584509|ref|YP_198082.1| Holliday junction resolvasome, DNA-binding subunit, RuvA [Wolbachia endosymbiont strain TRS of Brugia malayi]	gi|42520918|ref|NP_966833.1| Holliday junction DNA helicase RuvA [Wolbachia endosymbiont of Drosophila melanogaster]	WD_1113	0.8875	40.3471	DNA metabolism	DNA replication, recombination, and repair	429	165	0.023811	0.134062	0.177612	8.17594e-07	1.20294e-06
gi|56416713	gi|58584298|ref|YP_197871.1| Topoisomerase IA, TopA [Wolbachia endosymbiont strain TRS of Brugia malayi]	gi|42520935|ref|NP_966850.1| DNA topoisomerase I [Wolbachia endosymbiont of Drosophila melanogaster]	WD_1133	4.922e-09	5.07662e-09	DNA metabolism	DNA replication, recombination, and repair	1838	619	0.0361507	3.6e-05	1004.19	3.54535e-09	4.7218e-09
gi|56416387	gi|58584989|ref|YP_198562.1| Site-specific recombinase XerD [Wolbachia endosymbiont strain TRS of Brugia malayi]	gi|42520949|ref|NP_966864.1| site-specific recombinase, phage integrase family [Wolbachia endosymbiont of Drosophila melanogaster]	WD_1148	0.0001343	0.000187196	DNA metabolism	DNA replication, recombination, and repair	730	260	0.0517228	0.000130667	395.838	7.22621e-06	1.17128e-05
gi|56416891	gi|58584846|ref|YP_198419.1| Formamidopyrimidine-DNA glycosylase [Wolbachia endosymbiont strain TRS of Brugia malayi]	gi|42520959|ref|NP_966874.1| formamidopyrimidine-DNA glycosylase [Wolbachia endosymbiont of Drosophila melanogaster]	WD_1158	0.001764	0.0031307	DNA metabolism	DNA replication, recombination, and repair	600	220	0.0941583	0.471944	0.199512	1.33749e-30	1.41673e-30
gi|56416635	gi|58585003|ref|YP_198576.1| Recombinational DNA repair protein RecR [Wolbachia endosymbiont strain TRS of Brugia malayi]	gi|42520978|ref|NP_966893.1| recombination protein RecR [Wolbachia endosymbiont of Drosophila melanogaster]	WD_1180	0.01621	0.0454034	DNA metabolism	DNA replication, recombination, and repair	478	173	0.02961	0.0232505	1.27352	0.455386	10.3337
gi|56416933	gi|58585002|ref|YP_198575.1| Primosomal protein N', superfamily II helicase, PriA [Wolbachia endosymbiont strain TRS of Brugia malayi]	gi|42520997|ref|NP_966912.1| primosomal protein N [Wolbachia endosymbiont of Drosophila melanogaster]	WD_1200	6.58e-11	6.62484e-11	DNA metabolism	DNA replication, recombination, and repair	1780	638	0.0693613	6.9e-05	1005.24	1.35946e-17	1.53069e-17
gi|56416621	gi|58584662|ref|YP_198235.1| DNA gyrase, topoisomerase II A subunit, GyrA [Wolbachia endosymbiont strain TRS of Brugia malayi]	gi|42520999|ref|NP_966914.1| DNA gyrase, A subunit [Wolbachia endosymbiont of Drosophila melanogaster]	WD_1202	3.214e-10	3.2637e-10	DNA metabolism	DNA replication, recombination, and repair	2000	730	0.0284705	2.8e-05	1016.8	1.59671e-08	2.16069e-08
gi|56417217	gi|58584386|ref|YP_197959.1| Recombinational DNA repair ATPase, RecF [Wolbachia endosymbiont strain TRS of Brugia malayi]	gi|42521081|ref|NP_966996.1| recF protein [Wolbachia endosymbiont of Drosophila melanogaster]	WD_1286	6.192e-10	6.33127e-10	DNA metabolism	DNA replication, recombination, and repair	813	306	0.0918762	0.169621	0.541657	0.000294987	0.000623809
gi|56416596	gi|58584653|ref|YP_198226.1| DNA mismatch repair enzyme MutL, predicted ATPase [Wolbachia endosymbiont strain TRS of Brugia malayi]	gi|42521099|ref|NP_967014.1| DNA mismatch repair protein MutL-1 [Wolbachia endosymbiont of Drosophila melanogaster]	WD_1306	1.491e-06	1.69133e-06	DNA metabolism	DNA replication, recombination, and repair	1454	466	0.0764713	0.16184	0.472513	2.36517e-07	3.35444e-07
gi|56416773	gi|58584796|ref|YP_198369.1| Proline dehydrogenase, P5C dehydrogenase, PutA ortholog [Wolbachia endosymbiont strain TRS of Brugia malayi]	gi|42520010|ref|NP_965925.1| proline dehydrogenase/delta-1-pyrroline-5-carboxylate dehydrogenase [Wolbachia endosymbiont of Drosophila melanogaster]	WD_0103	4.907e-07	5.43078e-07	Energy metabolism	Amino acids and amines	2329	830	0.0373125	3.7e-05	1008.45	1.97515e-12	2.40276e-12
gi|56417181	gi|58584606|ref|YP_198179.1| Predicted aminomethyltransferase related to GcvT [Wolbachia endosymbiont strain TRS of Brugia malayi]	gi|42520194|ref|NP_966109.1| aminomethyl transferase family protein [Wolbachia endosymbiont of Drosophila melanogaster]	WD_0309	0.2542	2.38464	Energy metabolism	Amino acids and amines	600	219	0.053493	0.269638	0.198388	4.61472e-16	5.26632e-16
gi|56416930	gi|58584712|ref|YP_198285.1| Acetyl/propionyl-CoA carboxylase, alpha subunit [Wolbachia endosymbiont strain TRS of Brugia malayi]	gi|42520307|ref|NP_966222.1| propionyl-CoA carboxylase, alpha subunit [Wolbachia endosymbiont of Drosophila melanogaster]	WD_0433	4.11e-05	5.32678e-05	Energy metabolism	Amino acids and amines	1547	541	0.0331012	3.3e-05	1003.07	1.83322e-07	2.56303e-07
gi|56416890	gi|58584845|ref|YP_198418.1| Acetyl-CoA carboxylase, carboxyltransferase component [Wolbachia endosymbiont strain TRS of Brugia malayi]	gi|42520958|ref|NP_966873.1| propionyl-CoA carboxylase, beta subunit [Wolbachia endosymbiont of Drosophila melanogaster]	WD_1157	2.28e-05	2.83084e-05	Energy metabolism	Amino acids and amines	1143	402	0.0208837	2.1e-05	994.46	0.000677969	0.00158103
gi|56416829	gi|58584946|ref|YP_198519.1| F0F1-type ATP synthase, beta subunit [Wolbachia endosymbiont strain TRS of Brugia malayi]	gi|42520100|ref|NP_966015.1| ATP synthase F1, beta subunit [Wolbachia endosymbiont of Drosophila melanogaster]	WD_0203	0.0001234	0.000170795	Energy metabolism	ATP-proton motive force interconversion	1118	367	0.0154465	1.5e-05	1029.77	0.0077802	0.0265336
gi|56416828	gi|58584945|ref|YP_198518.1| F0F1-type ATP synthase, epsilon subunit [Wolbachia endosymbiont strain TRS of Brugia malayi]	gi|42520101|ref|NP_966016.1| ATP synthase F1, epsilon subunit, putative [Wolbachia endosymbiont of Drosophila melanogaster]	WD_0204	0.4237	6.76775	Energy metabolism	ATP-proton motive force interconversion	297	87	0.052513	5.3e-05	990.811	0.0149203	0.0579143
gi|56417143	gi|58584717|ref|YP_198290.1| F0F1-type ATP synthase, subunit a [Wolbachia endosymbiont strain TRS of Brugia malayi]	gi|42520301|ref|NP_966216.1| ATP synthase F0, A subunit [Wolbachia endosymbiont of Drosophila melanogaster]	WD_0427	7.98e-09	8.33247e-09	Energy metabolism	ATP-proton motive force interconversion	559	242	0.102738	0.592928	0.173272	3.56816e-46	3.64855e-46
gi|56417145	gi|58584716|ref|YP_198289.1| F0F1-type ATP synthase, subunit c [Wolbachia endosymbiont strain TRS of Brugia malayi]	gi|42520302|ref|NP_966217.1| ATP synthase F0, C subunit [Wolbachia endosymbiont of Drosophila melanogaster]	WD_0428	0.2655	2.53081	Energy metabolism	ATP-proton motive force interconversion	166	74	0.0371853	3.7e-05	1005.01	0.106427	0.872107
gi|56417187	gi|58584572|ref|YP_198145.1| F0F1-type ATP synthase, alpha subunit [Wolbachia endosymbiont strain TRS of Brugia malayi]	gi|42520504|ref|NP_966419.1| ATP synthase F1, alpha subunit [Wolbachia endosymbiont of Drosophila melanogaster]	WD_0655	2.454e-05	3.0662e-05	Energy metabolism	ATP-proton motive force interconversion	1156	383	0.031638	0.124638	0.253839	1.4869e-10	1.88255e-10
gi|56417188	gi|58584573|ref|YP_198146.1| F0F1-type ATP synthase, delta subunit [Wolbachia endosymbiont strain TRS of Brugia malayi]	gi|42520505|ref|NP_966420.1| ATP synthase F1, delta subunit [Wolbachia endosymbiont of Drosophila melanogaster]	WD_0656	0.04496	0.173669	Energy metabolism	ATP-proton motive force interconversion	412	170	0.1088	0.120597	0.902176	0.357766	6.03091
gi|56416797	gi|58584962|ref|YP_198535.1| F0F1-type ATP synthase, gamma subunit [Wolbachia endosymbiont strain TRS of Brugia malayi]	gi|42521030|ref|NP_966945.1| ATP synthase F1, gamma subunit [Wolbachia endosymbiont of Drosophila melanogaster]	WD_1233	0.0002543	0.000370176	Energy metabolism	ATP-proton motive force interconversion	657	237	0.085178	0.462332	0.184235	7.33589e-34	7.74271e-34
gi|56417282	gi|58584826|ref|YP_198399.1| Ferredoxin [Wolbachia endosymbiont strain TRS of Brugia malayi]	gi|42520002|ref|NP_965917.1| ferredoxin, 4Fe-4S [Wolbachia endosymbiont of Drosophila melanogaster]	WD_0093	0.1069	0.559096	Energy metabolism	Electron transport	268	104	0.0240172	0.154265	0.155688	8.66333e-06	1.41198e-05
gi|56417275	gi|58584955|ref|YP_198528.1| Cytochrome c oxidase, subunit 3 [Wolbachia endosymbiont strain TRS of Brugia malayi]	gi|42520046|ref|NP_965961.1| cytochrome c oxidase, subunit III [Wolbachia endosymbiont of Drosophila melanogaster]	WD_0141	0.4624	8.81543	Energy metabolism	Electron transport	593	232	0.024754	0.156213	0.158463	8.79326e-11	1.10149e-10
gi|56416809	gi|58584632|ref|YP_198205.1| NADH:ubiquinone oxidoreductase chain H [Wolbachia endosymbiont strain TRS of Brugia malayi]	gi|42520062|ref|NP_965977.1| NADH dehydrogenase I, H subunit, putative [Wolbachia endosymbiont of Drosophila melanogaster]	WD_0159	0.08641	0.411841	Energy metabolism	Electron transport	741	324	0.023473	0.103712	0.226329	4.79123e-08	6.58934e-08
gi|56416810	gi|58584633|ref|YP_198206.1| NADH:ubiquinone oxidoreductase chain G [Wolbachia endosymbiont strain TRS of Brugia malayi]	gi|42520063|ref|NP_965978.1| NADH dehydrogenase I, G subunit [Wolbachia endosymbiont of Drosophila melanogaster]	WD_0160	2.284e-06	2.61598e-06	Energy metabolism	Electron transport	1544	532	0.036831	0.071319	0.516426	0.00117217	0.00298094
gi|56417182	gi|58584544|ref|YP_198117.1| Cytochrome c biogenesis factor [Wolbachia endosymbiont strain TRS of Brugia malayi]	gi|42520127|ref|NP_966042.1| cytochrome c-type biogenesis protein CcmF, putative [Wolbachia endosymbiont of Drosophila melanogaster]	WD_0232	0.001883	0.00340322	Energy metabolism	Electron transport	1573	635	0.0497572	0.092923	0.535467	0.00015658	0.000315298
gi|56417071	gi|58584566|ref|YP_198139.1| Cytochrome c oxidase, subunit 2 [Wolbachia endosymbiont strain TRS of Brugia malayi]	gi|42520186|ref|NP_966101.1| cytochrome c oxidase, subunit II [Wolbachia endosymbiont of Drosophila melanogaster]	WD_0300	0.0008917	0.00145178	Energy metabolism	Electron transport	607	224	0.0501907	0.0877275	0.57212	0.0268367	0.116424
gi|56417072	gi|58584565|ref|YP_198138.1| Cytochrome c oxidase, subunit 1 [Wolbachia endosymbiont strain TRS of Brugia malayi]	gi|42520187|ref|NP_966102.1| cytochrome c oxidase, subunit I [Wolbachia endosymbiont of Drosophila melanogaster]	WD_0301	0.0102	0.0262096	Energy metabolism	Electron transport	1112	452	0.00825	8e-06	1031.25	0.0459972	0.25846
gi|56416463	gi|58584713|ref|YP_198286.1| Uncharacterized protein required for cytochrome oxidase assembly [Wolbachia endosymbiont strain TRS of Brugia malayi]	gi|42520306|ref|NP_966221.1| cytochrome c oxidase assembly protein [Wolbachia endosymbiont of Drosophila melanogaster]	WD_0432	0.0001733	0.000248593	Energy metabolism	Electron transport	737	316	0.083278	8.3e-05	1003.35	1.6139e-10	2.05215e-10
gi|56416798	gi|58584385|ref|YP_197958.1| NADH:ubiquinone oxidoreductase chain D [Wolbachia endosymbiont strain TRS of Brugia malayi]	gi|42520418|ref|NP_966333.1| NADH dehydrogenase I, D subunit [Wolbachia endosymbiont of Drosophila melanogaster]	WD_0560	0.04188	0.152784	Energy metabolism	Electron transport	860	334	0.009691	0.0148387	0.653091	0.28542	4.20995
gi|56416799	gi|58584851|ref|YP_198424.1| NADH:ubiquinone oxidoreductase chain E [Wolbachia endosymbiont strain TRS of Brugia malayi]	gi|42520577|ref|NP_966492.1| NADH dehydrogenase I, E subunit [Wolbachia endosymbiont of Drosophila melanogaster]	WD_0734	0.00473	0.00994815	Energy metabolism	Electron transport	368	139	0.030124	3e-05	1004.13	0.0282583	0.126306
gi|56416719	gi|58584823|ref|YP_198396.1| Thioredoxin reductase [Wolbachia endosymbiont strain TRS of Brugia malayi]	gi|42520596|ref|NP_966511.1| thioredoxin reductase [Wolbachia endosymbiont of Drosophila melanogaster]	WD_0755	0.05573	0.23526	Energy metabolism	Electron transport	733	254	0.015913	1.6e-05	994.562	0.027497	0.121979
gi|56417123	gi|58584672|ref|YP_198245.1| Glutaredoxin [Wolbachia endosymbiont strain TRS of Brugia malayi]	gi|42520599|ref|NP_966514.1| glutaredoxin family protein [Wolbachia endosymbiont of Drosophila melanogaster]	WD_0758	0.1703	1.18409	Energy metabolism	Electron transport	269	97	0.090394	0.285317	0.31682	4.9868e-06	7.93049e-06
gi|56416499	gi|58584383|ref|YP_197956.1| Cytochrome c2 [Wolbachia endosymbiont strain TRS of Brugia malayi]	gi|42520641|ref|NP_966556.1| cytochrome c family protein [Wolbachia endosymbiont of Drosophila melanogaster]	WD_0803	0.02393	0.0729002	Energy metabolism	Electron transport	403	149	0.063859	0.439745	0.145218	2.4559e-23	2.67834e-23
gi|56416814	gi|58584762|ref|YP_198335.1| Uncharacterized protein involved in biosynthesis of c-type cytochromes [Wolbachia endosymbiont strain TRS of Brugia malayi]	gi|42520679|ref|NP_966594.1| cytochrome c-type biogenesis protein CcmH, putative [Wolbachia endosymbiont of Drosophila melanogaster]	WD_0844	0.1124	0.603895	Energy metabolism	Electron transport	303	120	0.090574	0.22988	0.394006	0.000124169	0.000245016
gi|56416816	gi|58584764|ref|YP_198337.1| Ferredoxin [Wolbachia endosymbiont strain TRS of Brugia malayi]	gi|42520681|ref|NP_966596.1| ferredoxin, iron-sulfur cluster assembly system [Wolbachia endosymbiont of Drosophila melanogaster]	WD_0846	0.1435	0.902218	Energy metabolism	Electron transport	271	86	0.009194	9e-06	1021.56	0.575725	24.2627
gi|56416431	gi|58584865|ref|YP_198438.1| Thioredoxin, trx [Wolbachia endosymbiont strain TRS of Brugia malayi]	gi|42520712|ref|NP_966627.1| thioredoxin [Wolbachia endosymbiont of Drosophila melanogaster]	WD_0879	0.088	0.422829	Energy metabolism	Electron transport	254	91	0.0185787	1.9e-05	977.825	0.214051	2.57734
gi|56417019	gi|58584886|ref|YP_198459.1| NADPH:quinone reductase [Wolbachia endosymbiont strain TRS of Brugia malayi]	gi|42520764|ref|NP_966679.1| quinone oxidoreductase, putative [Wolbachia endosymbiont of Drosophila melanogaster]	WD_0948	3.028e-05	3.84849e-05	Energy metabolism	Electron transport	728	259	0.038291	3.8e-05	1007.66	0.0001731	0.000353388
gi|56417114	gi|58584748|ref|YP_198321.1| Cytochrome oxidase assembly factor [Wolbachia endosymbiont strain TRS of Brugia malayi]	gi|42520765|ref|NP_966680.1| cytochrome c oxidase assembly protein CtaG, putative [Wolbachia endosymbiont of Drosophila melanogaster]	WD_0949	0.006669	0.0151591	Energy metabolism	Electron transport	457	173	0.062515	0.057615	1.08505	0.478948	12.2861
gi|56416877	gi|58584882|ref|YP_198455.1| NADH:ubiquinone oxidoreductase chain J [Wolbachia endosymbiont strain TRS of Brugia malayi]	gi|42520778|ref|NP_966693.1| NADH dehydrogenase I, J subunit [Wolbachia endosymbiont of Drosophila melanogaster]	WD_0965	0.03552	0.120646	Energy metabolism	Electron transport	412	188	0.0311882	3.1e-05	1006.07	0.00710374	0.0235461
gi|56416876	gi|58584881|ref|YP_198454.1| NADH:ubiquinone oxidoreductase chain K [Wolbachia endosymbiont strain TRS of Brugia malayi]	gi|42520779|ref|NP_966694.1| NADH dehydrogenase I, K subunit [Wolbachia endosymbiont of Drosophila melanogaster]	WD_0966	0.0455	0.176911	Energy metabolism	Electron transport	228	96	0.026411	2.6e-05	1015.81	0.119057	1.00348
gi|56416875	gi|58584880|ref|YP_198453.1| NADH:ubiquinone oxidoreductase chain L [Wolbachia endosymbiont strain TRS of Brugia malayi]	gi|42520780|ref|NP_966695.1| NADH dehydrogenase I, L subunit [Wolbachia endosymbiont of Drosophila melanogaster]	WD_0967	0.0007111	0.00113278	Energy metabolism	Electron transport	1393	512	0.032921	3.3e-05	997.606	4.55183e-07	6.56621e-07
gi|56416874	gi|58584879|ref|YP_198452.1| NADH:ubiquinone oxidoreductase chain M [Wolbachia endosymbiont strain TRS of Brugia malayi]	gi|42520781|ref|NP_966696.1| NADH dehydrogenase I, M subunit [Wolbachia endosymbiont of Drosophila melanogaster]	WD_0968	0.0007424	0.00118583	Energy metabolism	Electron transport	1075	410	0.0387395	3.9e-05	993.321	1.01958e-06	1.52292e-06
gi|56416873	gi|58584878|ref|YP_198451.1| NADH:ubiquinone oxidoreductase chain N [Wolbachia endosymbiont strain TRS of Brugia malayi]	gi|42520782|ref|NP_966697.1| NADH dehydrogenase I, N subunit, putative [Wolbachia endosymbiont of Drosophila melanogaster]	WD_0969	0.0008005	0.00129261	Energy metabolism	Electron transport	1022	433	0.09046	0.450345	0.200868	6.28887e-52	6.3973e-52
gi|56416676	gi|58584876|ref|YP_198449.1| Cytochrome c-type biogenesis protein CcmE [Wolbachia endosymbiont strain TRS of Brugia malayi]	gi|42520785|ref|NP_966700.1| cytochrome c-type biogenesis protein CcmE [Wolbachia endosymbiont of Drosophila melanogaster]	WD_0972	0.002077	0.00381213	Energy metabolism	Electron transport	303	120	0.10577	0.445854	0.23723	3.9283e-14	4.61693e-14
gi|56416878	gi|58584731|ref|YP_198304.1| NADH:ubiquinone oxidoreductase, NADH-binding, chain F [Wolbachia endosymbiont strain TRS of Brugia malayi]	gi|42520789|ref|NP_966704.1| NADH dehydrogenase I, F subunit, putative [Wolbachia endosymbiont of Drosophila melanogaster]	WD_0976	0.002394	0.00446326	Energy metabolism	Electron transport	950	344	0.0153507	1.5e-05	1023.38	0.00941815	0.033677
gi|56416854	gi|58584728|ref|YP_198301.1| NADH:ubiquinone oxidoreductase chain I [Wolbachia endosymbiont strain TRS of Brugia malayi]	gi|42520793|ref|NP_966708.1| NADH dehydrogenase I, I subunit [Wolbachia endosymbiont of Drosophila melanogaster]	WD_0980	0.7518	22.2157	Energy metabolism	Electron transport	370	137	0.00664133	7e-06	948.762	0.532194	17.4441
gi|56416898	gi|58585031|ref|YP_198604.1| Cytochrome c1 [Wolbachia endosymbiont strain TRS of Brugia malayi]	gi|42520876|ref|NP_966791.1| ubiquinol-cytochrome c reductase, cytochrome c1 [Wolbachia endosymbiont of Drosophila melanogaster]	WD_1070	0.1345	0.787025	Energy metabolism	Electron transport	574	197	0.035859	0.113635	0.315563	0.000183885	0.000378022
gi|56416899	gi|58585032|ref|YP_198605.1| Cytochrome b subunit of the bc complex [Wolbachia endosymbiont strain TRS of Brugia malayi]	gi|42520877|ref|NP_966792.1| ubiquinol-cytochrome c reductase, cytochrome b [Wolbachia endosymbiont of Drosophila melanogaster]	WD_1071	0.0347	0.117187	Energy metabolism	Electron transport	897	330	0.014473	0.0469462	0.308289	0.00222016	0.00595406
gi|56416678	gi|58584501|ref|YP_198074.1| NADH:ubiquinone oxidoreductase chain C [Wolbachia endosymbiont strain TRS of Brugia malayi]	gi|42520926|ref|NP_966841.1| NADH dehydrogenase I, C subunit [Wolbachia endosymbiont of Drosophila melanogaster]	WD_1122	0.05004	0.202559	Energy metabolism	Electron transport	430	152	0.026405	2.6e-05	1015.58	0.0346166	0.167408
gi|56416679	gi|58584500|ref|YP_198073.1| NADH:ubiquinone oxidoreductase chain B [Wolbachia endosymbiont strain TRS of Brugia malayi]	gi|42520927|ref|NP_966842.1| NADH dehydrogenase I, B subunit [Wolbachia endosymbiont of Drosophila melanogaster]	WD_1123	0.3272	3.8675	Energy metabolism	Electron transport	386	139	0.0205568	0.222268	0.0924867	7.67243e-13	9.21942e-13
gi|56416680	gi|58584499|ref|YP_198072.1| NADH:ubiquinone oxidoreductase chain A [Wolbachia endosymbiont strain TRS of Brugia malayi]	gi|42520928|ref|NP_966843.1| NADH dehydrogenase I, A subunit [Wolbachia endosymbiont of Drosophila melanogaster]	WD_1124	0.3222	3.73373	Energy metabolism	Electron transport	287	118	0.0262133	2.6e-05	1008.21	0.061785	0.383718
gi|56417303	gi|58584495|ref|YP_198068.1| Nucleoside-diphosphate-sugar epimerase [Wolbachia endosymbiont strain TRS of Brugia malayi]	gi|42520933|ref|NP_966848.1| NADH-ubiquinone oxidoreductase, putative [Wolbachia endosymbiont of Drosophila melanogaster]	WD_1129	9.939e-07	1.11039e-06	Energy metabolism	Electron transport	715	275	0.0752375	0.0132878	5.66213	4.88419e-05	9.00523e-05
gi|56416527	gi|58585011|ref|YP_198584.1| Cytochrome B561 [Wolbachia endosymbiont strain TRS of Brugia malayi]	gi|42520967|ref|NP_966882.1| cytochrome b561, putative [Wolbachia endosymbiont of Drosophila melanogaster]	WD_1169	0.009116	0.0219006	Energy metabolism	Electron transport	390	150	0.0661532	6.6e-05	1002.32	0.000166329	0.000338394
gi|56416900	gi|58584663|ref|YP_198236.1| Rieske Fe-S protein [Wolbachia endosymbiont strain TRS of Brugia malayi]	gi|42520998|ref|NP_966913.1| ubiquinol-cytochrome c reductase, iron-sulfur subunit [Wolbachia endosymbiont of Drosophila melanogaster]	WD_1201	0.01677	0.0474214	Energy metabolism	Electron transport	463	155	0.034725	0.064348	0.539644	0.0878888	0.640178
gi|56416566	gi|58584743|ref|YP_198316.1| Succinate dehydrogenase subunit C sdhC [Wolbachia endosymbiont strain TRS of Brugia malayi]	gi|42521018|ref|NP_966933.1| succinate dehydrogenase, cytochrome b556 subunit [Wolbachia endosymbiont of Drosophila melanogaster]	WD_1221	0.04886	0.1938	Energy metabolism	Electron transport	271	113	0.103299	0.373169	0.276816	2.88698e-09	3.8363e-09
gi|56416753	gi|58584665|ref|YP_198238.1| Triosephosphate isomerase [Wolbachia endosymbiont strain TRS of Brugia malayi]	gi|42520000|ref|NP_965915.1| triosephosphate isomerase [Wolbachia endosymbiont of Drosophila melanogaster]	WD_0091	1.809e-05	2.21809e-05	Energy metabolism	Glycolysis/gluconeogenesis	630	204	0.0918182	0.431075	0.212998	4.39616e-25	4.75043e-25
gi|56417262	gi|58584556|ref|YP_198129.1| Glyceraldehyde-3-phosphate dehydrogenase, GapA [Wolbachia endosymbiont strain TRS of Brugia malayi]	gi|42520323|ref|NP_966238.1| glyceraldehyde 3-phosphate dehydrogenase [Wolbachia endosymbiont of Drosophila melanogaster]	WD_0451	0.0006811	0.00107628	Energy metabolism	Glycolysis/gluconeogenesis	834	282	0.0404848	4.1e-05	987.435	4.20214e-05	7.69957e-05
gi|56416785	gi|58584379|ref|YP_197952.1| Enolase [Wolbachia endosymbiont strain TRS of Brugia malayi]	gi|42520362|ref|NP_966277.1| enolase [Wolbachia endosymbiont of Drosophila melanogaster]	WD_0494	3.255e-06	3.77938e-06	Energy metabolism	Glycolysis/gluconeogenesis	969	336	0.041721	4.2e-05	993.357	5.44919e-06	8.7128e-06
gi|56416912	gi|58584660|ref|YP_198233.1| Phosphoglyceromutase [Wolbachia endosymbiont strain TRS of Brugia malayi]	gi|42520703|ref|NP_966618.1| phosphoglycerate mutase, 2,3-bisphosphoglycerate-independent [Wolbachia endosymbiont of Drosophila melanogaster]	WD_0868	4.6e-10	4.69534e-10	Energy metabolism	Glycolysis/gluconeogenesis	1182	441	0.0684618	0.138175	0.495471	1.55718e-05	2.66301e-05
gi|56417296	gi|58584941|ref|YP_198514.1| 3-phosphoglycerate kinase [Wolbachia endosymbiont strain TRS of Brugia malayi]	gi|42520965|ref|NP_966880.1| phosphoglycerate kinase [Wolbachia endosymbiont of Drosophila melanogaster]	WD_1167	0.04339	0.159276	Energy metabolism	Glycolysis/gluconeogenesis	894	312	0.0383835	0.0151737	2.52961	0.0375967	0.187983
gi|56417201	gi|58584358|ref|YP_197931.1| DhnA-type fructose-1,6-bisphosphate aldolase [Wolbachia endosymbiont strain TRS of Brugia malayi]	gi|42521035|ref|NP_966950.1| fructose-bisphosphate aldolase, putative [Wolbachia endosymbiont of Drosophila melanogaster]	WD_1238	0.00201	0.00365511	Energy metabolism	Glycolysis/gluconeogenesis	663	237	0.029664	0.0628352	0.472092	0.0227697	0.0959578
gi|56416389	gi|58584931|ref|YP_198504.1| Malic enzyme [Wolbachia endosymbiont strain TRS of Brugia malayi]	gi|42520356|ref|NP_966271.1| NADP-dependent malic enzyme [Wolbachia endosymbiont of Drosophila melanogaster]	WD_0488	1.343e-06	1.51762e-06	Energy metabolism	Other	1627	659	0.027263	0.0566318	0.481408	0.000769145	0.00182247
gi|56416501	gi|58584469|ref|YP_198042.1| Phosphoenolpyruvate synthase/pyruvate phosphate dikinase [Wolbachia endosymbiont strain TRS of Brugia malayi]	gi|42520538|ref|NP_966453.1| pyruvate phosphate dikinase [Wolbachia endosymbiont of Drosophila melanogaster]	WD_0690	3.192e-05	4.08327e-05	Energy metabolism	Other	2047	770	0.025419	2.5e-05	1016.76	5.14259e-08	7.08908e-08
gi|56417059	gi|58584854|ref|YP_198427.1| Glycerol-3-phosphate dehydrogenase [Wolbachia endosymbiont strain TRS of Brugia malayi]	gi|42520574|ref|NP_966489.1| glycerol-3-phosphate dehydrogenase (NAD+) [Wolbachia endosymbiont of Drosophila melanogaster]	WD_0731	0.06761	0.300432	Energy metabolism	Other	866	316	0.037079	3.7e-05	1002.14	4.06334e-05	7.3314e-05
gi|56416950	gi|58584921|ref|YP_198494.1| Transketolase [Wolbachia endosymbiont strain TRS of Brugia malayi]	gi|42520264|ref|NP_966179.1| transketolase [Wolbachia endosymbiont of Drosophila melanogaster]	WD_0387	1.33e-06	1.50006e-06	Energy metabolism	Pentose phosphate pathway	1539	555	0.036277	3.6e-05	1007.69	2.47188e-08	3.36815e-08
gi|56416827	gi|58584943|ref|YP_198516.1| Transaldolase [Wolbachia endosymbiont strain TRS of Brugia malayi]	gi|42520410|ref|NP_966325.1| transaldolase, putative [Wolbachia endosymbiont of Drosophila melanogaster]	WD_0551	2.477e-07	2.70593e-07	Energy metabolism	Pentose phosphate pathway	497	166	0.0657255	0.320904	0.204814	7.10827e-15	8.2233e-15
gi|56417213	gi|58584494|ref|YP_198067.1| Pentose-5-phosphate-3-epimerase [Wolbachia endosymbiont strain TRS of Brugia malayi]	gi|42520556|ref|NP_966471.1| ribulose-phosphate 3-epimerase [Wolbachia endosymbiont of Drosophila melanogaster]	WD_0712	6.538e-05	8.72225e-05	Energy metabolism	Pentose phosphate pathway	593	217	0.0985258	0.428028	0.230185	4.16011e-24	4.5036e-24
gi|56416512	gi|58584816|ref|YP_198389.1| Dihydrolipoamide dehydrogenase E3 component [Wolbachia endosymbiont strain TRS of Brugia malayi]	gi|42520210|ref|NP_966125.1| alpha keto acid dehydrogenase complex, E3 component, lipoamide dehydrogenase [Wolbachia endosymbiont of Drosophila melanogaster]	WD_0325	5.883e-05	7.79563e-05	Energy metabolism	Pyruvate dehydrogenase	1087	383	0.042411	4.2e-05	1009.79	7.23657e-07	1.06208e-06
gi|56416433	gi|58584467|ref|YP_198040.1| Pyruvate/2-oxoglutarate dehydrogenase complex, dehydrogenase E1 component, eukaryotic type, alpha subunit [Wolbachia endosymbiont strain TRS of Brugia malayi]	gi|42520291|ref|NP_966206.1| pyruvate dehydrogenase complex, E1 component, pyruvate dehydrogenase alpha subunit [Wolbachia endosymbiont of Drosophila melanogaster]	WD_0416	4.471e-05	5.83303e-05	Energy metabolism	Pyruvate dehydrogenase	828	306	0.0268023	2.7e-05	992.679	0.000916194	0.00222451
gi|56417313	gi|58584923|ref|YP_198496.1| Pyruvate/2-oxoglutarate dehydrogenase complex, dehydrogenase E1 component, eukaryotic type, beta subunit [Wolbachia endosymbiont strain TRS of Brugia malayi]	gi|42520344|ref|NP_966259.1| pyruvate dehydrogenase complex, E1 component, pyruvate dehydrogenase beta subunit, putative [Wolbachia endosymbiont of Drosophila melanogaster]	WD_0473	0.0009616	0.00159636	Energy metabolism	Pyruvate dehydrogenase	739	287	0.014765	1.5e-05	984.333	0.0265065	0.114152
gi|56416909	gi|58584818|ref|YP_198391.1| Dihydrolipoamide dehydrogenase E3 component [Wolbachia endosymbiont strain TRS of Brugia malayi]	gi|42520592|ref|NP_966507.1| alpha keto acid dehydrogenase complex, E3 component, lipoamide dehydrogenase [Wolbachia endosymbiont of Drosophila melanogaster]	WD_0751	0.00713	0.0163962	Energy metabolism	Pyruvate dehydrogenase	1037	379	0.02604	0.078527	0.331606	2.03166e-05	3.52552e-05
gi|56417199	gi|58585004|ref|YP_198577.1| Dihydrolipoamide acyltransferase E2 component [Wolbachia endosymbiont strain TRS of Brugia malayi]	gi|42520975|ref|NP_966890.1| pyruvate dehydrogenase complex, E2 component, dihydrolipoamide acetyltransferase [Wolbachia endosymbiont of Drosophila melanogaster]	WD_1177	0.0009111	0.00149158	Energy metabolism	Pyruvate dehydrogenase	1011	369	0.0444447	4.4e-05	1010.11	6.34676e-07	9.29178e-07
gi|56417027	gi|58584737|ref|YP_198310.1| Phosphomannomutase [Wolbachia endosymbiont strain TRS of Brugia malayi]	gi|42520543|ref|NP_966458.1| phosphoglucomutase/phosphomannomutase family protein [Wolbachia endosymbiont of Drosophila melanogaster]	WD_0695	0.7773	25.5213	Energy metabolism	Sugars	1017	411	0.0183873	0.0666055	0.276063	1.60809e-05	2.75806e-05
gi|56417091	gi|58584797|ref|YP_198370.1| Aconitase A [Wolbachia endosymbiont strain TRS of Brugia malayi]	gi|42520011|ref|NP_965926.1| aconitate hydratase [Wolbachia endosymbiont of Drosophila melanogaster]	WD_0105	0.0001644	0.000233559	Energy metabolism	TCA cycle	1982	724	0.039451	0.12593	0.313277	1.06918e-14	1.23932e-14
gi|56416485	gi|58584705|ref|YP_198278.1| Succinate dehydrogenase flavoprotein subunit, SdhA [Wolbachia endosymbiont strain TRS of Brugia malayi]	gi|42520311|ref|NP_966226.1| succinate dehydrogenase, flavoprotein subunit [Wolbachia endosymbiont of Drosophila melanogaster]	WD_0437	0.0001146	0.000157508	Energy metabolism	TCA cycle	1305	504	0.0167732	1.7e-05	986.657	0.000721373	0.00170244
gi|56417024	gi|58584761|ref|YP_198334.1| Fumarase [Wolbachia endosymbiont strain TRS of Brugia malayi]	gi|42520360|ref|NP_966275.1| fumarate hydratase, class II [Wolbachia endosymbiont of Drosophila melanogaster]	WD_0492	5.075e-05	6.66517e-05	Energy metabolism	TCA cycle	1018	374	0.024857	2.5e-05	994.28	0.000369693	0.000804867
gi|56417126	gi|58584369|ref|YP_197942.1| Dihydrolipoamide acyltransferase E2 component [Wolbachia endosymbiont strain TRS of Brugia malayi]	gi|42520404|ref|NP_966319.1| 2-oxoglutarate dehydrogenase, E2 component, dihydrolipoamide succinyltransferase [Wolbachia endosymbiont of Drosophila melanogaster]	WD_0544	0.00242	0.00454038	Energy metabolism	TCA cycle	968	349	0.0243713	2.4e-05	1015.47	0.000572358	0.00130383
gi|56416486	gi|58584857|ref|YP_198430.1| Succinate dehydrogenase Fe-S protein, SdhB [Wolbachia endosymbiont strain TRS of Brugia malayi]	gi|42520570|ref|NP_966485.1| succinate dehydrogenase, iron-sulfur protein [Wolbachia endosymbiont of Drosophila melanogaster]	WD_0727	0.0001329	0.000184809	Energy metabolism	TCA cycle	594	192	0.028224	2.8e-05	1008	0.00808155	0.0277216
gi|56417160	gi|58584624|ref|YP_198197.1| Isocitrate/isopropylmalate dehydrogenase, LeuB [Wolbachia endosymbiont strain TRS of Brugia malayi]	gi|42520630|ref|NP_966545.1| isocitrate dehydrogenase, NAD-dependent [Wolbachia endosymbiont of Drosophila melanogaster]	WD_0791	2.141e-05	2.64161e-05	Energy metabolism	TCA cycle	1074	399	0.039972	4e-05	999.3	9.98253e-07	1.48355e-06
gi|56416758	gi|58584502|ref|YP_198075.1| Malate dehydrogenase [Wolbachia endosymbiont strain TRS of Brugia malayi]	gi|42520925|ref|NP_966840.1| malate dehydrogenase [Wolbachia endosymbiont of Drosophila melanogaster]	WD_1121	4.095e-06	4.77346e-06	Energy metabolism	TCA cycle	698	256	0.0439877	4.4e-05	999.72	5.17446e-05	9.66117e-05
gi|56417195	gi|58584992|ref|YP_198565.1| Citrate synthase [Wolbachia endosymbiont strain TRS of Brugia malayi]	gi|42520952|ref|NP_966867.1| citrate synthase [Wolbachia endosymbiont of Drosophila melanogaster]	WD_1151	9.606e-11	9.72114e-11	Energy metabolism	TCA cycle	933	336	0.0737345	0.276874	0.26631	2.67932e-19	2.98264e-19
gi|56416521	gi|58584776|ref|YP_198349.1| Succinyl-CoA synthetase, alpha subunit [Wolbachia endosymbiont strain TRS of Brugia malayi]	gi|42521006|ref|NP_966921.1| succinyl-CoA synthetase, alpha subunit [Wolbachia endosymbiont of Drosophila melanogaster]	WD_1209	0.2987	3.20967	Energy metabolism	TCA cycle	641	244	0.014805	0.155976	0.0949182	6.89963e-15	7.95074e-15
gi|56416522	gi|58584777|ref|YP_198350.1| Succinyl-CoA synthetase, beta subunit [Wolbachia endosymbiont strain TRS of Brugia malayi]	gi|42521007|ref|NP_966922.1| succinyl-CoA synthase, beta subunit [Wolbachia endosymbiont of Drosophila melanogaster]	WD_1210	0.004427	0.0091481	Energy metabolism	TCA cycle	844	323	0.025262	2.5e-05	1010.48	0.00103364	0.0025624
gi|56416568	gi|58584742|ref|YP_198315.1| Succinate dehydrogenase subunit D sdhD, hydrophobic membrane anchor protein [Wolbachia endosymbiont strain TRS of Brugia malayi]	gi|42521019|ref|NP_966934.1| succinate dehydrogenase, hydrophobic membrane anchor protein, putative [Wolbachia endosymbiont of Drosophila melanogaster]	WD_1222	0.5716	13.5126	Energy metabolism	TCA cycle	270	108	0.040759	0.326965	0.124659	9.24956e-13	1.11829e-12
gi|56416644	gi|58584652|ref|YP_198225.1| 2-oxoglutarate dehydrogenase complex, E1 component [Wolbachia endosymbiont strain TRS of Brugia malayi]	gi|42521102|ref|NP_967017.1| 2-oxoglutarate dehydrogenase, E1 component [Wolbachia endosymbiont of Drosophila melanogaster]	WD_1309	1.555e-07	1.68316e-07	Energy metabolism	TCA cycle	2088	732	0.0355973	3.6e-05	988.815	1.55864e-10	1.97763e-10
gi|56416661	gi|58584727|ref|YP_198300.1| Enoyl-[acyl-carrier-protein] reductase (NADH) [Wolbachia endosymbiont strain TRS of Brugia malayi]	gi|42519996|ref|NP_965911.1| enoyl-(acyl-carrier-protein) reductase [Wolbachia endosymbiont of Drosophila melanogaster]	WD_0085	0.1416	0.880901	Fatty acid and phospholipid metabolism	Biosynthesis	629	217	0.021789	0.0158983	1.37052	0.328199	5.23344
gi|56416659	gi|58584925|ref|YP_198498.1| Malonyl-CoA decarboxylase [Wolbachia endosymbiont strain TRS of Brugia malayi]	gi|42520347|ref|NP_966262.1| malonyl-CoA decarboxylase, putative [Wolbachia endosymbiont of Drosophila melanogaster]	WD_0478	0.0001526	0.000215242	Fatty acid and phospholipid metabolism	Biosynthesis	1034	370	0.0462468	0.145222	0.318456	2.50491e-09	3.30625e-09
gi|56417137	gi|58584930|ref|YP_198503.1| Phosphatidylglycerophosphate synthase [Wolbachia endosymbiont strain TRS of Brugia malayi]	gi|42520355|ref|NP_966270.1| CDP-diacylglycerol--glycerol-3-phosphate 3-phosphatidyltransferase [Wolbachia endosymbiont of Drosophila melanogaster]	WD_0487	0.0003657	0.000544405	Fatty acid and phospholipid metabolism	Biosynthesis	388	155	0.058674	0.138173	0.424641	0.00381935	0.0109923
gi|56416457	gi|58585060|ref|YP_198633.1| CDP-diglyceride synthetase [Wolbachia endosymbiont strain TRS of Brugia malayi]	gi|42520389|ref|NP_966304.1| phosphatidate cytidylyltransferase [Wolbachia endosymbiont of Drosophila melanogaster]	WD_0526	0.01008	0.0252427	Fatty acid and phospholipid metabolism	Biosynthesis	612	270	0.0586768	0.305503	0.192066	5.55087e-21	6.09872e-21
gi|56416774	gi|58584568|ref|YP_198141.1| Short-chain alcohol dehydrogenase family enzyme [Wolbachia endosymbiont strain TRS of Brugia malayi]	gi|42520499|ref|NP_966414.1| 3-oxoacyl-(acyl-carrier-protein) reductase [Wolbachia endosymbiont of Drosophila melanogaster]	WD_0650	0.0001098	0.000150212	Fatty acid and phospholipid metabolism	Biosynthesis	681	225	0.0384415	3.8e-05	1011.62	0.000529499	0.00119695
gi|56416715	gi|58584339|ref|YP_197912.1| Phosphopantetheinyl transferase (holo-ACP synthase) [Wolbachia endosymbiont strain TRS of Brugia malayi]	gi|42520652|ref|NP_966567.1| holo-(acyl-carrier-protein) synthase [Wolbachia endosymbiont of Drosophila melanogaster]	WD_0814	0.3032	3.31836	Fatty acid and phospholipid metabolism	Biosynthesis	285	99	0.0587218	5.9e-05	995.285	0.00553904	0.0172002
gi|56416438	gi|58584659|ref|YP_198232.1| (acyl-carrier-protein) S-malonyltransferase, FabD [Wolbachia endosymbiont strain TRS of Brugia malayi]	gi|42520704|ref|NP_966619.1| malonyl CoA-acyl carrier protein transacylase [Wolbachia endosymbiont of Drosophila melanogaster]	WD_0869	4.519e-05	5.90869e-05	Fatty acid and phospholipid metabolism	Biosynthesis	749	280	0.066641	0.045642	1.46008	0.14281	1.359
gi|56416963	gi|58584871|ref|YP_198444.1| 3-oxoacyl-[acyl-carrier-protein] synthase III [Wolbachia endosymbiont strain TRS of Brugia malayi]	gi|42520798|ref|NP_966713.1| 3-oxoacyl-(acyl-carrier-protein) synthase III [Wolbachia endosymbiont of Drosophila melanogaster]	WD_0985	0.002055	0.00374847	Fatty acid and phospholipid metabolism	Biosynthesis	730	252	0.031164	3.1e-05	1005.29	0.000996621	0.00245003
gi|56416964	gi|58584872|ref|YP_198445.1| Fatty acid/phospholipid biosynthesis enzyme [Wolbachia endosymbiont strain TRS of Brugia malayi]	gi|42520799|ref|NP_966714.1| fatty acid/phospholipid synthesis protein PlsX [Wolbachia endosymbiont of Drosophila melanogaster]	WD_0986	0.2059	1.64442	Fatty acid and phospholipid metabolism	Biosynthesis	773	271	0.021168	0.101607	0.208332	8.27127e-08	1.14825e-07
gi|56416685	gi|58584682|ref|YP_198255.1| Phosphatidylserine synthase [Wolbachia endosymbiont strain TRS of Brugia malayi]	gi|42520856|ref|NP_966771.1| CDP-diacylglycerol--serine O-phosphatidyltransferase, putative [Wolbachia endosymbiont of Drosophila melanogaster]	WD_1048	0.0242	0.0741047	Fatty acid and phospholipid metabolism	Biosynthesis	609	237	0.042177	0.140308	0.300603	2.69118e-06	4.17842e-06
gi|56417135	gi|58584313|ref|YP_197886.1| 3-hydroxymyristoyl/3-hydroxydecanoyl-(acyl carrier protein) dehydratases [Wolbachia endosymbiont strain TRS of Brugia malayi]	gi|42520889|ref|NP_966804.1| (3R)-hydroxymyristoyl-(acyl-carrier-protein) dehydratase [Wolbachia endosymbiont of Drosophila melanogaster]	WD_1083	0.05376	0.225334	Fatty acid and phospholipid metabolism	Biosynthesis	325	122	0.075468	0.318765	0.236751	8.07376e-10	1.04923e-09
gi|56417230	gi|58584990|ref|YP_198563.1| 1-acyl-sn-glycerol-3-phosphate acyltransferase [Wolbachia endosymbiont strain TRS of Brugia malayi]	gi|42520950|ref|NP_966865.1| 1-acyl-sn-glycerol-3-phosphate acyltransferase family protein [Wolbachia endosymbiont of Drosophila melanogaster]	WD_1149	0.01431	0.0393359	Fatty acid and phospholipid metabolism	Biosynthesis	565	200	0.044577	4.5e-05	990.6	0.000444456	0.000982131
gi|56416526	gi|58585010|ref|YP_198583.1| Probable trans-2-enoyl-ACP reductase, FabK [Wolbachia endosymbiont strain TRS of Brugia malayi]	gi|42520968|ref|NP_966883.1| enoyl-(acyl-carrier-protein) reductase II [Wolbachia endosymbiont of Drosophila melanogaster]	WD_1170	1.321e-05	1.59655e-05	Fatty acid and phospholipid metabolism	Biosynthesis	768	282	0.03367	3.4e-05	990.294	0.000261905	0.000546021
gi|56416602	gi|58584995|ref|YP_198568.1| Acyl carrier protein [Wolbachia endosymbiont strain TRS of Brugia malayi]	gi|42520990|ref|NP_966905.1| acyl carrier protein [Wolbachia endosymbiont of Drosophila melanogaster]	WD_1193	0.8065	29.7901	Fatty acid and phospholipid metabolism	Biosynthesis	248	97	0.03761	0.510708	0.0736429	5.33223e-24	5.79377e-24
gi|56416601	gi|58584996|ref|YP_198569.1| 3-oxoacyl-(acyl-carrier-protein) synthase [Wolbachia endosymbiont strain TRS of Brugia malayi]	gi|42520991|ref|NP_966906.1| 3-oxoacyl-(acyl-carrier-protein) synthase II [Wolbachia endosymbiont of Drosophila melanogaster]	WD_1194	0.0002543	0.000369266	Fatty acid and phospholipid metabolism	Biosynthesis	941	352	0.0317143	4.81667e-05	658.429	6.36899e-05	0.000120439
gi|56416376	gi|58584917|ref|YP_198490.1| Predicted transcriptional regulator [Wolbachia endosymbiont strain TRS of Brugia malayi]	gi|42519972|ref|NP_965887.1| hypothetical protein WD0058 [Wolbachia endosymbiont of Drosophila melanogaster]	WD_0058	0.003436	0.00683729	Hypothetical proteins	Conserved	287	103	0.063254	6.3e-05	1004.03	0.00346193	0.00991523
gi|56416714	gi|58584903|ref|YP_198476.1| Uncharacterized protein conserved in bacteria [Wolbachia endosymbiont strain TRS of Brugia malayi]	gi|42520033|ref|NP_965948.1| hypothetical protein WD0128 [Wolbachia endosymbiont of Drosophila melanogaster]	WD_0128	0.01352	0.0364855	Hypothetical proteins	Conserved	347	127	0.080962	0.109674	0.738206	0.203951	2.40662
gi|56416955	gi|58584953|ref|YP_198526.1| Predicted endonuclease involved in recombination, RNase H fold, yqgF family [Wolbachia endosymbiont strain TRS of Brugia malayi]	gi|42520048|ref|NP_965963.1| conserved hypothetical protein TIGR00250 [Wolbachia endosymbiont of Drosophila melanogaster]	WD_0143	0.05064	0.206402	Hypothetical proteins	Conserved	370	126	0.041971	4.2e-05	999.31	0.00844972	0.0293255
gi|56416550	gi|58584938|ref|YP_198511.1| Uncharacterized conserved membrane protein [Wolbachia endosymbiont strain TRS of Brugia malayi]	gi|42520051|ref|NP_965966.1| hypothetical protein WD0148 [Wolbachia endosymbiont of Drosophila melanogaster]	WD_0148	0.007971	0.0188434	Hypothetical proteins	Conserved	349	161	0.116174	0.005461	21.2734	1.19924e-06	1.80959e-06
gi|56416811	gi|58584634|ref|YP_198207.1| hypothetical protein Wbm0377 [Wolbachia endosymbiont strain TRS of Brugia malayi]	gi|42520064|ref|NP_965979.1| hypothetical protein WD0161 [Wolbachia endosymbiont of Drosophila melanogaster]	WD_0161	1	84.4286	Hypothetical proteins	Conserved	164	52	0	6e-06	0	1	295
gi|56416446	gi|58584518|ref|YP_198091.1| Dioxygenases related to 2-nitropropane dioxygenase [Wolbachia endosymbiont strain TRS of Brugia malayi]	gi|42520082|ref|NP_965997.1| hypothetical protein WD0183 [Wolbachia endosymbiont of Drosophila melanogaster]	WD_0183	8.16e-06	9.7229e-06	Hypothetical proteins	Conserved	1029	372	0.025642	2.6e-05	986.231	0.000300924	0.000640957
gi|56416695	gi|58584442|ref|YP_198015.1| NAD-specific glutamate dehydrogenase [Wolbachia endosymbiont strain TRS of Brugia malayi]	gi|42520118|ref|NP_966033.1| hypothetical protein WD0223 [Wolbachia endosymbiont of Drosophila melanogaster]	WD_0223	2.426e-08	2.56947e-08	Hypothetical proteins	Conserved	3588	1338	0.0371893	3.86667e-05	961.793	2.50455e-19	2.78284e-19
gi|56416937	gi|58584447|ref|YP_198020.1| Predicted aspartyl protease [Wolbachia endosymbiont strain TRS of Brugia malayi]	gi|42520131|ref|NP_966046.1| hypothetical protein WD0236 [Wolbachia endosymbiont of Drosophila melanogaster]	WD_0236	0.02285	0.0688997	Hypothetical proteins	Conserved	455	133	0.04108	0.00945533	4.34464	0.0381861	0.192562
gi|56416883	gi|58584968|ref|YP_198541.1| DNA recombination protein rmuC homolog [Wolbachia endosymbiont strain TRS of Brugia malayi]	gi|42520144|ref|NP_966059.1| hypothetical protein WD0251 [Wolbachia endosymbiont of Drosophila melanogaster]	WD_0251	0.01497	0.0417324	Hypothetical proteins	Conserved	1037	373	0.0428552	0.357705	0.119806	1.60831e-48	1.63886e-48
gi|56416585	gi|58584890|ref|YP_198463.1| Predicted nucleotide kinase, YdiA family [Wolbachia endosymbiont strain TRS of Brugia malayi]	gi|42520222|ref|NP_966137.1| hypothetical protein WD0341 [Wolbachia endosymbiont of Drosophila melanogaster]	WD_0341	0.001989	0.00360583	Hypothetical proteins	Conserved	649	233	0.025704	2.6e-05	988.615	0.00513798	0.0157886
gi|56417193	gi|58584436|ref|YP_198009.1| DNA polymerase III delta subunit [Wolbachia endosymbiont strain TRS of Brugia malayi]	gi|42520244|ref|NP_966159.1| hypothetical protein WD0364 [Wolbachia endosymbiont of Drosophila melanogaster]	WD_0364	0.01736	0.0498047	Hypothetical proteins	Conserved	767	295	0.107396	0.611323	0.175677	1.49554e-60	1.5109e-60
gi|56416573	gi|58584919|ref|YP_198492.1| Uncharacterized protein conserved in bacteria [Wolbachia endosymbiont strain TRS of Brugia malayi]	gi|42520266|ref|NP_966181.1| hypothetical protein WD0389 [Wolbachia endosymbiont of Drosophila melanogaster]	WD_0389	0.1261	0.703067	Hypothetical proteins	Conserved	258	96	0.035318	3.5e-05	1009.09	0.0558207	0.339528
gi|56416848	gi|58584927|ref|YP_198500.1| Uncharacterized conserved protein, YebC family [Wolbachia endosymbiont strain TRS of Brugia malayi]	gi|42520352|ref|NP_966267.1| conserved hypothetical protein TIGR01033 [Wolbachia endosymbiont of Drosophila melanogaster]	WD_0484	0.02749	0.0859608	Hypothetical proteins	Conserved	568	188	0.017194	1.7e-05	1011.41	0.0561856	0.345307
gi|56416474	gi|58584932|ref|YP_198505.1| Stress-induced morphogen, BolA [Wolbachia endosymbiont strain TRS of Brugia malayi]	gi|42520358|ref|NP_966273.1| hypothetical protein WD0490 [Wolbachia endosymbiont of Drosophila melanogaster]	WD_0490	1	53.7273	Hypothetical proteins	Conserved	168	66	0.039302	0.14622	0.268787	0.00599904	0.0190292
gi|56416822	gi|58584283|ref|YP_197856.1| Alpha/beta superfamily hydrolase [Wolbachia endosymbiont strain TRS of Brugia malayi]	gi|42520551|ref|NP_966466.1| hypothetical protein WD0706 [Wolbachia endosymbiont of Drosophila melanogaster]	WD_0706	0.002584	0.00494221	Hypothetical proteins	Conserved	510	192	0.0334587	3.3e-05	1013.9	0.00406148	0.0120416
gi|56416700	gi|58584707|ref|YP_198280.1| hypothetical protein Wbm0450 [Wolbachia endosymbiont strain TRS of Brugia malayi]	gi|42520559|ref|NP_966474.1| hypothetical protein WD0715 [Wolbachia endosymbiont of Drosophila melanogaster]	WD_0715	0.7083	19.0275	Hypothetical proteins	Conserved	217	68	0.00752	0.0067285	1.11763	0.579096	26.282
gi|56416701	gi|58584709|ref|YP_198282.1| Predicted SAM-dependent methyltransferase [Wolbachia endosymbiont strain TRS of Brugia malayi]	gi|42520561|ref|NP_966476.1| hypothetical protein WD0717 [Wolbachia endosymbiont of Drosophila melanogaster]	WD_0717	0.0009111	0.00149572	Hypothetical proteins	Conserved	931	320	0.072868	0.0535227	1.36144	0.136352	1.21891
gi|56417248	gi|58584858|ref|YP_198431.1| Predicted metal-dependent hydrolase [Wolbachia endosymbiont strain TRS of Brugia malayi]	gi|42520569|ref|NP_966484.1| conserved hypothetical protein TIGR00043 [Wolbachia endosymbiont of Drosophila melanogaster]	WD_0726	0.138	0.823818	Hypothetical proteins	Conserved	387	138	0.014626	1.5e-05	975.067	0.158799	1.58799
gi|56416938	gi|58584269|ref|YP_197842.1| Predicted 3'-5' exonuclease related to the exonuclease domain of PolB [Wolbachia endosymbiont strain TRS of Brugia malayi]	gi|42520586|ref|NP_966501.1| hypothetical protein WD0744 [Wolbachia endosymbiont of Drosophila melanogaster]	WD_0744	0.006379	0.0142803	Hypothetical proteins	Conserved	642	216	0.031959	0.045881	0.696563	0.232595	3.04958
gi|56416405	gi|58584786|ref|YP_198359.1| Uncharacterized protein conserved in bacteria [Wolbachia endosymbiont strain TRS of Brugia malayi]	gi|42520634|ref|NP_966549.1| hypothetical protein WD0796 [Wolbachia endosymbiont of Drosophila melanogaster]	WD_0796	0.1552	1.04231	Hypothetical proteins	Conserved	478	158	0.050368	0.18482	0.272525	1.01814e-06	1.51693e-06
gi|56416530	gi|58584766|ref|YP_198339.1| Transcriptional regulator, tetR family [Wolbachia endosymbiont strain TRS of Brugia malayi]	gi|42520685|ref|NP_966600.1| hypothetical protein WD0850 [Wolbachia endosymbiont of Drosophila melanogaster]	WD_0850	0.00975	0.0242111	Hypothetical proteins	Conserved	469	185	0.0853015	0.210895	0.404473	1.80177e-05	3.10831e-05
gi|56416656	gi|58584530|ref|YP_198103.1| RecB exonuclease [Wolbachia endosymbiont strain TRS of Brugia malayi]	gi|42520737|ref|NP_966652.1| hypothetical protein WD0912 [Wolbachia endosymbiont of Drosophila melanogaster]	WD_0912	4.839e-06	5.65188e-06	Hypothetical proteins	Conserved	2132	793	0.129629	0.348588	0.37187	6.65834e-38	6.91624e-38
gi|56416468	gi|58584804|ref|YP_198377.1| Nucleoside-diphosphate-sugar epimerase [Wolbachia endosymbiont strain TRS of Brugia malayi]	gi|42520816|ref|NP_966731.1| hypothetical protein WD1005 [Wolbachia endosymbiont of Drosophila melanogaster]	WD_1005	0.00276	0.00531322	Hypothetical proteins	Conserved	636	210	0.0707093	7.1e-05	995.906	1.77381e-06	2.71126e-06
gi|56416390	gi|58584381|ref|YP_197954.1| Uncharacterized protein involved in outer membrane biogenesis [Wolbachia endosymbiont strain TRS of Brugia malayi]	gi|42520822|ref|NP_966737.1| hypothetical protein WD1011 [Wolbachia endosymbiont of Drosophila melanogaster]	WD_1011	6.596e-08	7.06202e-08	Hypothetical proteins	Conserved	1989	762	0.153586	0.38799	0.395851	5.57702e-38	5.78285e-38
gi|56417273	gi|58584680|ref|YP_198253.1| Uncharacterized conserved membrane protein, YgiH family [Wolbachia endosymbiont strain TRS of Brugia malayi]	gi|42520853|ref|NP_966768.1| conserved hypothetical protein TIGR00023 [Wolbachia endosymbiont of Drosophila melanogaster]	WD_1045	0.005342	0.0116071	Hypothetical proteins	Conserved	447	156	0.123999	0.228568	0.542504	0.00130522	0.00334819
gi|56417154	gi|58584697|ref|YP_198270.1| ABC-type transport system involved in resistance to organic solvents, auxiliary component [Wolbachia endosymbiont strain TRS of Brugia malayi]	gi|42520861|ref|NP_966776.1| hypothetical protein WD1053 [Wolbachia endosymbiont of Drosophila melanogaster]	WD_1053	0.0652	0.285431	Hypothetical proteins	Conserved	557	196	0.0857173	0.0627162	1.36675	0.169901	1.7283
gi|56416443	gi|58584695|ref|YP_198268.1| Protein-disulfide isomerase [Wolbachia endosymbiont strain TRS of Brugia malayi]	gi|42520863|ref|NP_966778.1| hypothetical protein WD1055 [Wolbachia endosymbiont of Drosophila melanogaster]	WD_1055	0.00713	0.0164603	Hypothetical proteins	Conserved	608	211	0.0682958	0.284201	0.240309	2.54893e-14	2.9898e-14
gi|56417260	gi|58584690|ref|YP_198263.1| Uncharacterized protein conserved in bacteria, YbaB family [Wolbachia endosymbiont strain TRS of Brugia malayi]	gi|42520869|ref|NP_966784.1| conserved hypothetical protein TIGR00103 [Wolbachia endosymbiont of Drosophila melanogaster]	WD_1061	0.02813	0.0893808	Hypothetical proteins	Conserved	227	109	0.042852	0.743903	0.0576043	8.14909e-42	8.39086e-42
gi|56416804	gi|58584687|ref|YP_198260.1| Uncharacterized homolog of invasion-associated protein B [Wolbachia endosymbiont strain TRS of Brugia malayi]	gi|42520872|ref|NP_966787.1| hypothetical protein WD1065 [Wolbachia endosymbiont of Drosophila melanogaster]	WD_1065	0.001194	0.00203359	Hypothetical proteins	Conserved	396	138	0.071868	0.2882	0.249369	5.29637e-10	6.85276e-10
gi|56416687	gi|58584312|ref|YP_197885.1| NADPH-dependent glutamate synthase beta chain [Wolbachia endosymbiont strain TRS of Brugia malayi]	gi|42520888|ref|NP_966803.1| hypothetical protein WD1082 [Wolbachia endosymbiont of Drosophila melanogaster]	WD_1082	2.843e-05	3.5902e-05	Hypothetical proteins	Conserved	2960	1078	0.042942	0.027124	1.58317	0.0105474	0.0381777
gi|56417134	gi|58584314|ref|YP_197887.1| Outer membrane protein [Wolbachia endosymbiont strain TRS of Brugia malayi]	gi|42520890|ref|NP_966805.1| hypothetical protein WD1084 [Wolbachia endosymbiont of Drosophila melanogaster]	WD_1084	0.007455	0.0174146	Hypothetical proteins	Conserved	408	162	0.0751658	7.5e-05	1002.21	2.24568e-05	3.9316e-05
gi|56417131	gi|58584317|ref|YP_197890.1| hypothetical protein Wbm0056 [Wolbachia endosymbiont strain TRS of Brugia malayi]	gi|42520893|ref|NP_966808.1| hypothetical protein WD1087 [Wolbachia endosymbiont of Drosophila melanogaster]	WD_1087	0.3833	5.66326	Hypothetical proteins	Conserved	266	82	0.062773	0.639436	0.0981693	6.52355e-26	7.02353e-26
gi|56416432	gi|58584848|ref|YP_198421.1| Type IV secretory pathway, VirB9 component [Wolbachia endosymbiont strain TRS of Brugia malayi]	gi|42520909|ref|NP_966824.1| hypothetical protein WD1104 [Wolbachia endosymbiont of Drosophila melanogaster]	WD_1104	0.02749	0.086418	Hypothetical proteins	Conserved	601	209	0.018965	1.9e-05	998.158	0.0366373	0.178645
gi|56416572	gi|58584987|ref|YP_198560.1| Predicted permease [Wolbachia endosymbiont strain TRS of Brugia malayi]	gi|42520946|ref|NP_966861.1| hypothetical protein WD1144 [Wolbachia endosymbiont of Drosophila melanogaster]	WD_1144	0.003436	0.00681435	Hypothetical proteins	Conserved	938	412	0.12722	0.39332	0.323452	7.22987e-27	7.74161e-27
gi|56417192	gi|58584740|ref|YP_198313.1| ABC-type transport system, involved in lipoprotein release, permease component [Wolbachia endosymbiont strain TRS of Brugia malayi]	gi|42521026|ref|NP_966941.1| hypothetical protein WD1229 [Wolbachia endosymbiont of Drosophila melanogaster]	WD_1229	7.78e-08	8.34479e-08	Hypothetical proteins	Conserved	905	334	0.0886158	0.148638	0.596186	0.00165283	0.00425838
gi|56417140	gi|58584405|ref|YP_197978.1| SurF1 family protein [Wolbachia endosymbiont strain TRS of Brugia malayi]	gi|42521045|ref|NP_966960.1| hypothetical protein WD1248 [Wolbachia endosymbiont of Drosophila melanogaster]	WD_1248	0.006522	0.0146559	Hypothetical proteins	Conserved	505	188	0.090634	0.211268	0.429001	2.91262e-05	5.16051e-05
gi|56417311	gi|58584407|ref|YP_197980.1| Thiol-disulfide isomerase, thioredoxin family [Wolbachia endosymbiont strain TRS of Brugia malayi]	gi|42521047|ref|NP_966962.1| hypothetical protein WD1250 [Wolbachia endosymbiont of Drosophila melanogaster]	WD_1250	0.009322	0.0228602	Hypothetical proteins	Conserved	428	142	0.0350298	3.5e-05	1000.85	0.0127777	0.0477144
gi|56416441	gi|58584799|ref|YP_198372.1| Uncharacterized conserved protein related to eukaryotic translocase of inner mitochondrial membrane [Wolbachia endosymbiont strain TRS of Brugia malayi]	gi|42520013|ref|NP_965928.1| hypothetical protein WD0107 [Wolbachia endosymbiont of Drosophila melanogaster]	WD_0107	0.001359	0.0023416	Hypothetical proteins	Domain	492	198	0.0895875	0.267278	0.335185	5.54478e-09	7.4014e-09
gi|56416756	gi|58584558|ref|YP_198131.1| Uncharacterized conserved membrane protein [Wolbachia endosymbiont strain TRS of Brugia malayi]	gi|42520235|ref|NP_966150.1| hypothetical protein WD0355 [Wolbachia endosymbiont of Drosophila melanogaster]	WD_0355	0.002528	0.00481951	Hypothetical proteins	Domain	476	190	0.091333	9.1e-05	1003.66	3.01946e-07	4.33451e-07
gi|56416751	gi|58584559|ref|YP_198132.1| Uncharacterized protein conserved in bacteria [Wolbachia endosymbiont strain TRS of Brugia malayi]	gi|42520267|ref|NP_966182.1| hypothetical protein WD0390 [Wolbachia endosymbiont of Drosophila melanogaster]	WD_0390	0.01337	0.0359167	Hypothetical proteins	Domain	268	92	0.0470708	0.494076	0.0952704	3.05951e-20	3.38036e-20
gi|56417147	gi|58584714|ref|YP_198287.1| F0F1-type ATP synthase, subunit b [Wolbachia endosymbiont strain TRS of Brugia malayi]	gi|42520304|ref|NP_966219.1| hypothetical protein WD0430 [Wolbachia endosymbiont of Drosophila melanogaster]	WD_0430	0.0027	0.00518084	Hypothetical proteins	Domain	355	140	0.069271	6.9e-05	1003.93	0.000191639	0.00039534
gi|56416514	gi|58584475|ref|YP_198048.1| hypothetical protein Wbm0215 [Wolbachia endosymbiont strain TRS of Brugia malayi]	gi|42520611|ref|NP_966526.1| hypothetical protein WD0771 [Wolbachia endosymbiont of Drosophila melanogaster]	WD_0771	0.000274	0.000399837	Hypothetical proteins	Domain	1076	418	0.096719	0.511923	0.188933	1.4678e-63	1.48035e-63
gi|56417056	gi|58584485|ref|YP_198058.1| hypothetical protein Wbm0225 [Wolbachia endosymbiont strain TRS of Brugia malayi]	gi|42520835|ref|NP_966750.1| hypothetical protein WD1025 [Wolbachia endosymbiont of Drosophila melanogaster]	WD_1025	0.05641	0.239844	Hypothetical proteins	Domain	476	190	0.0729233	7.4e-05	985.45	5.40803e-06	8.62362e-06
gi|56416958	gi|58584993|ref|YP_198566.1| Secreted or membrane protein containg FKBP-type peptidyl-prolyl cis-trans isomerase domain [Wolbachia endosymbiont strain TRS of Brugia malayi]	gi|42520988|ref|NP_966903.1| hypothetical protein WD1191 [Wolbachia endosymbiont of Drosophila melanogaster]	WD_1191	0.1454	0.923994	Hypothetical proteins	Domain	735	258	0.064254	0.088923	0.72258	0.112854	0.937797
gi|56416771	gi|58584605|ref|YP_198178.1| hypothetical protein Wbm0347 [Wolbachia endosymbiont strain TRS of Brugia malayi]	gi|42519988|ref|NP_965903.1| uncharacterized phage protein, putative [Wolbachia endosymbiont of Drosophila melanogaster]	WD_0076	0.7773	27.0226	Mobile and extrachromosomal element functions	Prophage functions	419	142	0.0074855	7e-06	1069.36	0.415876	8.17889
gi|56416604	gi|58584626|ref|YP_198199.1| Phosphatidylglycerophosphatase A, PgpA [Wolbachia endosymbiont strain TRS of Brugia malayi]	gi|42520060|ref|NP_965975.1| hypothetical protein WD0157 [Wolbachia endosymbiont of Drosophila melanogaster]	WD_0157	0.02846	0.0914123	No Data	No Data	556	230	0.0874248	0.421445	0.207441	1.43988e-25	1.55307e-25
gi|56416593	gi|58584527|ref|YP_198100.1| hypothetical protein Wbm0269 [Wolbachia endosymbiont strain TRS of Brugia malayi]	gi|42520110|ref|NP_966025.1| hypothetical protein WD0214 [Wolbachia endosymbiont of Drosophila melanogaster]	WD_0214	1	197	No Data	No Data	623	229	1e-06	3e-06	0.333333	1	118
gi|56416453	gi|58584562|ref|YP_198135.1| Probable outer membrane protein [Wolbachia endosymbiont strain TRS of Brugia malayi]	gi|42520190|ref|NP_966105.1| hypothetical protein WD0305 [Wolbachia endosymbiont of Drosophila melanogaster]	WD_0305	2.634e-08	2.79981e-08	No Data	No Data	2399	850	0.118354	0.203406	0.58186	1.91051e-09	2.51047e-09
gi|56416961	gi|58584274|ref|YP_197847.1| hypothetical protein Wbm0013 [Wolbachia endosymbiont strain TRS of Brugia malayi]	gi|42520287|ref|NP_966202.1| hypothetical protein WD0412 [Wolbachia endosymbiont of Drosophila melanogaster]	WD_0412	0.225	1.92717	No Data	No Data	495	177	0.153049	0.407686	0.37541	1.97395e-11	2.44157e-11
gi|56416717	gi|58585057|ref|YP_198630.1| Protein containing predicted glutamine amidotransferase domain [Wolbachia endosymbiont strain TRS of Brugia malayi]	gi|42520386|ref|NP_966301.1| hypothetical protein WD0523 [Wolbachia endosymbiont of Drosophila melanogaster]	WD_0523	0.00713	0.0163327	No Data	No Data	772	284	0.040596	4.1e-05	990.146	5.13519e-05	9.52756e-05
gi|56416575	gi|58584856|ref|YP_198429.1| Probably membrane associated protein containing PAS/PAC domain [Wolbachia endosymbiont strain TRS of Brugia malayi]	gi|42520571|ref|NP_966486.1| hypothetical protein WD0728 [Wolbachia endosymbiont of Drosophila melanogaster]	WD_0728	3.221e-06	3.73257e-06	No Data	No Data	811	344	0.091643	0.0845608	1.08375	0.399814	7.37157
gi|56416895	gi|58584271|ref|YP_197844.1| Probable outer membrane protein [Wolbachia endosymbiont strain TRS of Brugia malayi]	gi|42520587|ref|NP_966502.1| hypothetical protein WD0745 [Wolbachia endosymbiont of Drosophila melanogaster]	WD_0745	2.482e-06	2.85382e-06	No Data	No Data	1649	505	0.124224	0.0874033	1.42127	0.0120421	0.0446844
gi|56417225	gi|58584671|ref|YP_198244.1| hypothetical protein Wbm0414 [Wolbachia endosymbiont strain TRS of Brugia malayi]	gi|42520598|ref|NP_966513.1| hypothetical protein WD0757 [Wolbachia endosymbiont of Drosophila melanogaster]	WD_0757	0.00217	0.00400772	No Data	No Data	686	259	0.113258	0.481502	0.235218	6.89117e-32	7.28636e-32
gi|56416515	gi|58584474|ref|YP_198047.1| hypothetical protein Wbm0214 [Wolbachia endosymbiont strain TRS of Brugia malayi]	gi|42520612|ref|NP_966527.1| hypothetical protein WD0772 [Wolbachia endosymbiont of Drosophila melanogaster]	WD_0772	1	295.5	No Data	No Data	441	183	0.081742	0.341232	0.23955	1.95063e-14	2.27895e-14
gi|56416880	gi|58584894|ref|YP_198467.1| hypothetical protein Wbm0637 [Wolbachia endosymbiont strain TRS of Brugia malayi]	gi|42520659|ref|NP_966574.1| hypothetical protein WD0821 [Wolbachia endosymbiont of Drosophila melanogaster]	WD_0821	0.003965	0.00799766	No Data	No Data	358	119	0.0713413	7.1e-05	1004.81	0.000453765	0.00100647
gi|56417268	gi|58585022|ref|YP_198595.1| hypothetical protein Wbm0765 [Wolbachia endosymbiont strain TRS of Brugia malayi]	gi|42520665|ref|NP_966580.1| hypothetical protein WD0827 [Wolbachia endosymbiont of Drosophila melanogaster]	WD_0827	0.0003857	0.00057855	No Data	No Data	443	175	0.151412	0.000152	996.132	4.37075e-11	5.44039e-11
gi|56417045	gi|58584916|ref|YP_198489.1| hypothetical protein Wbm0659 [Wolbachia endosymbiont strain TRS of Brugia malayi]	gi|42520698|ref|NP_966613.1| hypothetical protein WD0863 [Wolbachia endosymbiont of Drosophila melanogaster]	WD_0863	0.1726	1.229	No Data	No Data	359	121	0.039718	0.034034	1.16701	0.509199	15.0214
gi|56416711	gi|58584694|ref|YP_198267.1| hypothetical protein Wbm0437 [Wolbachia endosymbiont strain TRS of Brugia malayi]	gi|42520864|ref|NP_966779.1| hypothetical protein WD1056 [Wolbachia endosymbiont of Drosophila melanogaster]	WD_1056	2.328e-05	2.90263e-05	No Data	No Data	265	83	0.0914697	0.213107	0.429219	0.00290666	0.00808928
gi|56417191	gi|58584739|ref|YP_198312.1| hypothetical protein Wbm0482 [Wolbachia endosymbiont strain TRS of Brugia malayi]	gi|42521027|ref|NP_966942.1| hypothetical protein WD1230 [Wolbachia endosymbiont of Drosophila melanogaster]	WD_1230	0.003794	0.00762671	No Data	No Data	546	213	0.139965	0.282136	0.49609	6.58448e-06	1.06143e-05
gi|56417190	gi|58584738|ref|YP_198311.1| Membrane-bound protoheme IX biogenesis protein, HemY [Wolbachia endosymbiont strain TRS of Brugia malayi]	gi|42521029|ref|NP_966944.1| hypothetical protein WD1232 [Wolbachia endosymbiont of Drosophila melanogaster]	WD_1232	0.8875	37.4652	No Data	No Data	924	326	0.003504	6e-06	584	0.403569	7.68083
gi|56416400	gi|58584292|ref|YP_197865.1| Parvulin-like peptidyl-prolyl isomerase, SurA [Wolbachia endosymbiont strain TRS of Brugia malayi]	gi|42521061|ref|NP_966976.1| hypothetical protein WD1266 [Wolbachia endosymbiont of Drosophila melanogaster]	WD_1266	0.0001122	0.000153852	No Data	No Data	887	373	0.10115	0.000101	1001.48	4.60976e-15	5.30167e-15
gi|56417038	gi|58584887|ref|YP_198460.1| Leucyl aminopeptidase [Wolbachia endosymbiont strain TRS of Brugia malayi]	gi|42519969|ref|NP_965884.1| cytosol aminopeptidase [Wolbachia endosymbiont of Drosophila melanogaster]	WD_0054	0.00122	0.00208991	Protein fate	Degradation of proteins, peptides, and glycopeptides	1171	440	0.040082	0.085257	0.470131	0.000303307	0.000648374
gi|56417044	gi|58584863|ref|YP_198436.1| Membrane protein related to metalloendopeptidase [Wolbachia endosymbiont strain TRS of Brugia malayi]	gi|42519973|ref|NP_965888.1| peptidase, M23/M37 family [Wolbachia endosymbiont of Drosophila melanogaster]	WD_0059	0.2269	1.97203	Protein fate	Degradation of proteins, peptides, and glycopeptides	518	184	0.042406	0.109203	0.388323	0.00170814	0.00442019
gi|56417033	gi|58584441|ref|YP_198014.1| ATP-binding subunit of Clp protease and DnaK/DnaJ chaperones [Wolbachia endosymbiont strain TRS of Brugia malayi]	gi|42520119|ref|NP_966034.1| ATP-dependent Clp protease, ATP-binding subunit ClpB [Wolbachia endosymbiont of Drosophila melanogaster]	WD_0224	2.691e-07	2.94515e-07	Protein fate	Degradation of proteins, peptides, and glycopeptides	1935	684	0.019728	2e-05	986.4	9.18441e-06	1.50942e-05
gi|56416582	gi|58584808|ref|YP_198381.1| ATP-dependent Lon protease [Wolbachia endosymbiont strain TRS of Brugia malayi]	gi|42520202|ref|NP_966117.1| ATP-dependent protease La [Wolbachia endosymbiont of Drosophila melanogaster]	WD_0317	3.592e-14	3.59809e-14	Protein fate	Degradation of proteins, peptides, and glycopeptides	1823	646	0.0492405	4.9e-05	1004.91	7.7077e-13	9.2807e-13
gi|56416581	gi|58584809|ref|YP_198382.1| ATP-dependent protease Clp, ATPase subunit [Wolbachia endosymbiont strain TRS of Brugia malayi]	gi|42520203|ref|NP_966118.1| ATP-dependent Clp protease, ATP-binding subunit ClpX [Wolbachia endosymbiont of Drosophila melanogaster]	WD_0318	0.0001626	0.000230447	Protein fate	Degradation of proteins, peptides, and glycopeptides	926	352	0.0241392	2.4e-05	1005.8	0.000778966	0.00185319
gi|56416580	gi|58584810|ref|YP_198383.1| Protease subunit of ATP-dependent Clp protease [Wolbachia endosymbiont strain TRS of Brugia malayi]	gi|42520204|ref|NP_966119.1| ATP-dependent Clp protease, proteolytic subunit ClpP [Wolbachia endosymbiont of Drosophila melanogaster]	WD_0319	0.0003816	0.000570951	Protein fate	Degradation of proteins, peptides, and glycopeptides	505	170	0.021622	2.2e-05	982.818	0.0399765	0.205097
gi|56417053	gi|58584569|ref|YP_198142.1| Putative Zn-dependent protease, contains TPR repeats [Wolbachia endosymbiont strain TRS of Brugia malayi]	gi|42520501|ref|NP_966416.1| peptidase, M48 family [Wolbachia endosymbiont of Drosophila melanogaster]	WD_0652	0.1328	0.769459	Protein fate	Degradation of proteins, peptides, and glycopeptides	957	339	0.05418	0.184167	0.29419	1.56916e-11	1.93683e-11
gi|56416755	gi|58584477|ref|YP_198050.1| Metal-dependent proteases with possible chaperone activity [Wolbachia endosymbiont strain TRS of Brugia malayi]	gi|42520546|ref|NP_966461.1| peptidase, M22 family protein [Wolbachia endosymbiont of Drosophila melanogaster]	WD_0699	0.0006117	0.000961475	Protein fate	Degradation of proteins, peptides, and glycopeptides	753	276	0.0386642	0.263269	0.146862	1.74309e-23	1.89746e-23
gi|56416444	gi|58584481|ref|YP_198054.1| Zn-dependent peptidase [Wolbachia endosymbiont strain TRS of Brugia malayi]	gi|42520580|ref|NP_966495.1| peptidase, M16 family, putative [Wolbachia endosymbiont of Drosophila melanogaster]	WD_0737	0.07274	0.328163	Protein fate	Degradation of proteins, peptides, and glycopeptides	974	343	0.017229	0.0193797	0.889025	0.439207	9.25471
gi|56417120	gi|58584675|ref|YP_198248.1| Zn-dependent peptidase [Wolbachia endosymbiont strain TRS of Brugia malayi]	gi|42520602|ref|NP_966517.1| protease, insulinase family [Wolbachia endosymbiont of Drosophila melanogaster]	WD_0761	0.0242	0.0744906	Protein fate	Degradation of proteins, peptides, and glycopeptides	1062	376	0.054993	0.115151	0.477574	0.000146222	0.000292444
gi|56417119	gi|58584676|ref|YP_198249.1| Zn-dependent peptidase [Wolbachia endosymbiont strain TRS of Brugia malayi]	gi|42520603|ref|NP_966518.1| peptidase, M16 family, putative [Wolbachia endosymbiont of Drosophila melanogaster]	WD_0762	3.06e-05	3.89754e-05	Protein fate	Degradation of proteins, peptides, and glycopeptides	1001	343	0.0668822	0.000394333	169.608	1.48466e-09	1.94655e-09
gi|56417111	gi|58585027|ref|YP_198600.1| Trypsin-like serine protease [Wolbachia endosymbiont strain TRS of Brugia malayi]	gi|42520671|ref|NP_966586.1| protease DO [Wolbachia endosymbiont of Drosophila melanogaster]	WD_0833	3.691e-09	3.79371e-09	Protein fate	Degradation of proteins, peptides, and glycopeptides	1135	392	0.0577618	0.0127963	4.51394	4.19225e-05	7.63404e-05
gi|56416936	gi|58584869|ref|YP_198442.1| Xaa-Pro aminopeptidase [Wolbachia endosymbiont strain TRS of Brugia malayi]	gi|42520819|ref|NP_966734.1| aminopeptidase P [Wolbachia endosymbiont of Drosophila melanogaster]	WD_1008	0.0001041	0.000142086	Protein fate	Degradation of proteins, peptides, and glycopeptides	1276	443	0.050763	0.025246	2.01073	0.0117522	0.043067
gi|56417132	gi|58584316|ref|YP_197889.1| Predicted membrane-associated Zn-dependent protease [Wolbachia endosymbiont strain TRS of Brugia malayi]	gi|42520892|ref|NP_966807.1| membrane-associated zinc metalloprotease, putative [Wolbachia endosymbiont of Drosophila melanogaster]	WD_1086	0.004525	0.00941646	Protein fate	Degradation of proteins, peptides, and glycopeptides	832	314	0.035675	3.6e-05	990.972	5.8163e-05	0.000109287
gi|56416951	gi|58584413|ref|YP_197986.1| Zn-dependent carboxypeptidase [Wolbachia endosymbiont strain TRS of Brugia malayi]	gi|42521053|ref|NP_966968.1| thermostable carboxypeptidase 1, putative [Wolbachia endosymbiont of Drosophila melanogaster]	WD_1257	0.07364	0.334779	Protein fate	Degradation of proteins, peptides, and glycopeptides	1190	430	0.031238	3.1e-05	1007.68	9.49508e-06	1.56483e-05
gi|56417086	gi|58584832|ref|YP_198405.1| Outer membrane protein [Wolbachia endosymbiont strain TRS of Brugia malayi]	gi|42519981|ref|NP_965896.1| outer membrane protein TolC, putative [Wolbachia endosymbiont of Drosophila melanogaster]	WD_0068	0.1198	0.655572	Protein fate	Protein and peptide secretion and trafficking	1053	366	0.048275	0.0298203	1.61886	0.0878251	0.631913
gi|56417239	gi|58585045|ref|YP_198618.1| Preprotein translocase subunit SecD [Wolbachia endosymbiont strain TRS of Brugia malayi]	gi|42519997|ref|NP_965912.1| protein-export membrane protein SecD [Wolbachia endosymbiont of Drosophila melanogaster]	WD_0086	0.0007111	0.00112973	Protein fate	Protein and peptide secretion and trafficking	1108	419	0.0337127	3.4e-05	991.549	5.92802e-06	9.53006e-06
gi|56416442	gi|58584798|ref|YP_198371.1| Preprotein translocase subunit SecB [Wolbachia endosymbiont strain TRS of Brugia malayi]	gi|42520012|ref|NP_965927.1| protein-export protein SecB [Wolbachia endosymbiont of Drosophila melanogaster]	WD_0106	0.1846	1.38099	Protein fate	Protein and peptide secretion and trafficking	410	139	0.053208	0.166696	0.319192	9.05935e-05	0.000176987
gi|56417203	gi|58584446|ref|YP_198019.1| Preprotein translocase subunit SecF [Wolbachia endosymbiont strain TRS of Brugia malayi]	gi|42520130|ref|NP_966045.1| protein-export membrane protein SecF [Wolbachia endosymbiont of Drosophila melanogaster]	WD_0235	2.352e-07	2.56463e-07	Protein fate	Protein and peptide secretion and trafficking	680	262	0.089005	0.175061	0.508423	0.000242033	0.000502815
gi|56416491	gi|58584891|ref|YP_198464.1| ABC-type transport system involved in cytochrome c biogenesis, permease component [Wolbachia endosymbiont strain TRS of Brugia malayi]	gi|42520221|ref|NP_966136.1| heme exporter protein CcmC [Wolbachia endosymbiont of Drosophila melanogaster]	WD_0340	0.02655	0.0825845	Protein fate	Protein and peptide secretion and trafficking	527	226	0.0368938	3.7e-05	997.131	0.00102835	0.00253861
gi|56416465	gi|58584275|ref|YP_197848.1| ABC-type transport system involved in cytochrome c biogenesis, ATPase component [Wolbachia endosymbiont strain TRS of Brugia malayi]	gi|42520286|ref|NP_966201.1| heme exporter protein CcmA [Wolbachia endosymbiont of Drosophila melanogaster]	WD_0411	0.00806	0.0191304	Protein fate	Protein and peptide secretion and trafficking	463	164	0.034948	3.5e-05	998.514	0.0072944	0.0245926
gi|56416385	gi|58584430|ref|YP_198003.1| Preprotein translocase subunit SecG [Wolbachia endosymbiont strain TRS of Brugia malayi]	gi|42520338|ref|NP_966253.1| preprotein translocase, SecG subunit [Wolbachia endosymbiont of Drosophila melanogaster]	WD_0467	0.5271	11.5376	Protein fate	Protein and peptide secretion and trafficking	258	105	0.068596	0.472855	0.145068	1.13628e-17	1.27453e-17
gi|56417076	gi|58584482|ref|YP_198055.1| Preprotein translocase subunit YajC [Wolbachia endosymbiont strain TRS of Brugia malayi]	gi|42520396|ref|NP_966311.1| preprotein translocase, YajC subunit [Wolbachia endosymbiont of Drosophila melanogaster]	WD_0534	0.07546	0.353943	Protein fate	Protein and peptide secretion and trafficking	415	143	0.047291	4.7e-05	1006.19	0.00237622	0.00640168
gi|56417152	gi|58584524|ref|YP_198097.1| Preprotein translocase subunit SecA [Wolbachia endosymbiont strain TRS of Brugia malayi]	gi|42520408|ref|NP_966323.1| preprotein translocase, SecA subunit [Wolbachia endosymbiont of Drosophila melanogaster]	WD_0549	9.338e-07	1.03736e-06	Protein fate	Protein and peptide secretion and trafficking	1966	731	0.028102	0.065571	0.428574	1.22659e-05	2.05011e-05
gi|56416984	gi|58584580|ref|YP_198153.1| Preprotein translocase subunit SecY [Wolbachia endosymbiont strain TRS of Brugia malayi]	gi|42520511|ref|NP_966426.1| preprotein translocase, SecY subunit [Wolbachia endosymbiont of Drosophila melanogaster]	WD_0662	2.755e-06	3.18009e-06	Protein fate	Protein and peptide secretion and trafficking	984	346	0.0386893	3.9e-05	992.034	8.80854e-06	1.44362e-05
gi|56417121	gi|58584674|ref|YP_198247.1| Lipoprotein signal peptidase [Wolbachia endosymbiont strain TRS of Brugia malayi]	gi|42520601|ref|NP_966516.1| lipoprotein signal peptidase [Wolbachia endosymbiont of Drosophila melanogaster]	WD_0760	0.1398	0.860644	Protein fate	Protein and peptide secretion and trafficking	371	139	0.0856225	0.621645	0.137735	5.79358e-34	6.09307e-34
gi|56416923	gi|58585055|ref|YP_198628.1| Type IV secretory pathway, VirB3 components [Wolbachia endosymbiont strain TRS of Brugia malayi]	gi|42520694|ref|NP_966609.1| type IV secretion system protein VirB3, putative [Wolbachia endosymbiont of Drosophila melanogaster]	WD_0859	0.3222	3.66193	Protein fate	Protein and peptide secretion and trafficking	213	81	0.008764	0.379566	0.0230895	1.0443e-17	1.16914e-17
gi|56417159	gi|58585012|ref|YP_198585.1| Signal recognition particle GTPase [Wolbachia endosymbiont strain TRS of Brugia malayi]	gi|42520719|ref|NP_966634.1| cell division ABC transporter, periplasmic substrate-binding protein FtsY [Wolbachia endosymbiont of Drosophila melanogaster]	WD_0888	1.153e-05	1.38501e-05	Protein fate	Protein and peptide secretion and trafficking	675	246	0.0357242	4.96667e-05	719.279	0.000516003	0.00116199
gi|56416855	gi|58585017|ref|YP_198590.1| Signal peptidase I [Wolbachia endosymbiont strain TRS of Brugia malayi]	gi|42520724|ref|NP_966639.1| signal peptidase I [Wolbachia endosymbiont of Drosophila melanogaster]	WD_0893	0.006595	0.0148765	Protein fate	Protein and peptide secretion and trafficking	549	198	0.0543622	0.418085	0.130027	1.68147e-30	1.7843e-30
gi|56416940	gi|58584310|ref|YP_197883.1| Signal recognition particle GTPase [Wolbachia endosymbiont strain TRS of Brugia malayi]	gi|42520886|ref|NP_966801.1| signal recognition particle protein [Wolbachia endosymbiont of Drosophila melanogaster]	WD_1080	6.137e-05	8.16884e-05	Protein fate	Protein and peptide secretion and trafficking	980	373	0.0299765	3e-05	999.217	7.71744e-05	0.0001488
gi|56417156	gi|58584835|ref|YP_198408.1| ABC-type transport system involved in cytochrome c biogenesis, permease component [Wolbachia endosymbiont strain TRS of Brugia malayi]	gi|42520899|ref|NP_966814.1| heme exporter protein CcmB [Wolbachia endosymbiont of Drosophila melanogaster]	WD_1093	0.004782	0.0100934	Protein fate	Protein and peptide secretion and trafficking	460	209	0.14012	0.162839	0.860482	0.246412	3.30416
gi|56417271	gi|58585042|ref|YP_198615.1| DnaJ-class molecular chaperone with C-terminal Zn finger domain [Wolbachia endosymbiont strain TRS of Brugia malayi]	gi|42519957|ref|NP_965872.1| dnaJ protein [Wolbachia endosymbiont of Drosophila melanogaster]	WD_0040	0.001451	0.00251478	Protein fate	Protein folding and stabilization	918	242	0.0215983	2.65e-05	815.031	0.00888588	0.0310217
gi|56417031	gi|58584608|ref|YP_198181.1| Chaperonin GroEL (HSP60 family) [Wolbachia endosymbiont strain TRS of Brugia malayi]	gi|42520192|ref|NP_966107.1| chaperonin, 60 kDa [Wolbachia endosymbiont of Drosophila melanogaster]	WD_0307	0.0001679	0.000239683	Protein fate	Protein folding and stabilization	1226	430	0.0158508	1.6e-05	990.677	0.00318643	0.00899519
gi|56417030	gi|58584607|ref|YP_198180.1| Co-chaperonin GroES (HSP10) [Wolbachia endosymbiont strain TRS of Brugia malayi]	gi|42520193|ref|NP_966108.1| chaperonin, 10 kDa [Wolbachia endosymbiont of Drosophila melanogaster]	WD_0308	0.4237	7.15448	Protein fate	Protein folding and stabilization	241	80	0.036436	0.4029	0.0904344	1.2452e-14	1.44905e-14
gi|56416579	gi|58584811|ref|YP_198384.1| FKBP-type peptidyl-prolyl cis-trans isomerase, tig [Wolbachia endosymbiont strain TRS of Brugia malayi]	gi|42520205|ref|NP_966120.1| trigger factor, putative [Wolbachia endosymbiont of Drosophila melanogaster]	WD_0320	0.0001733	0.000247991	Protein fate	Protein folding and stabilization	1029	369	0.0665732	0.111977	0.594523	0.00594507	0.0186574
gi|56416723	gi|58584787|ref|YP_198360.1| Parvulin-like peptidyl-prolyl isomerase, PPID [Wolbachia endosymbiont strain TRS of Brugia malayi]	gi|42520635|ref|NP_966550.1| peptidyl-prolyl cis-trans isomerse D, putative [Wolbachia endosymbiont of Drosophila melanogaster]	WD_0797	4.091e-09	4.21216e-09	Protein fate	Protein folding and stabilization	1446	573	0.098242	0.360095	0.272822	9.81768e-41	1.01444e-40
gi|56416382	gi|58584790|ref|YP_198363.1| Molecular chaperone GrpE (heat shock protein) [Wolbachia endosymbiont strain TRS of Brugia malayi]	gi|42520638|ref|NP_966553.1| heat shock protein GrpE [Wolbachia endosymbiont of Drosophila melanogaster]	WD_0800	0.093	0.450516	Protein fate	Protein folding and stabilization	417	150	0.0526378	0.130343	0.403841	0.00179499	0.00466539
gi|56416818	gi|58585015|ref|YP_198588.1| DnaJ-domain-containing protein [Wolbachia endosymbiont strain TRS of Brugia malayi]	gi|42520722|ref|NP_966637.1| co-chaperone Hsc20 [Wolbachia endosymbiont of Drosophila melanogaster]	WD_0891	0.009218	0.0223272	Protein fate	Protein folding and stabilization	427	155	0.0875832	0.348852	0.251061	4.62086e-13	5.53003e-13
gi|56416817	gi|58585016|ref|YP_198589.1| Molecular chaperone, DnaK [Wolbachia endosymbiont strain TRS of Brugia malayi]	gi|42520723|ref|NP_966638.1| chaperone protein HscA [Wolbachia endosymbiont of Drosophila melanogaster]	WD_0892	0.0003736	0.00055757	Protein fate	Protein folding and stabilization	1344	465	0.03242	3.2e-05	1013.12	1.74657e-06	2.66272e-06
gi|56416943	gi|58584752|ref|YP_198325.1| Molecular chaperone, DnaK [Wolbachia endosymbiont strain TRS of Brugia malayi]	gi|42520750|ref|NP_966665.1| dnaK protein [Wolbachia endosymbiont of Drosophila melanogaster]	WD_0928	9.721e-10	9.97415e-10	Protein fate	Protein folding and stabilization	1491	459	0.028768	2.9e-05	992	8.41551e-06	1.36781e-05
gi|56416605	gi|58584842|ref|YP_198415.1| Disulfide bond formation protein DsbB [Wolbachia endosymbiont strain TRS of Brugia malayi]	gi|42520905|ref|NP_966820.1| disulfide bond formation protein, DsbB family [Wolbachia endosymbiont of Drosophila melanogaster]	WD_1099	0.05249	0.215428	Protein fate	Protein folding and stabilization	401	157	0.103789	0.497231	0.208735	3.69005e-22	4.0392e-22
gi|56417065	gi|58584979|ref|YP_198552.1| ATP-dependent protease HslV, peptidase subunit [Wolbachia endosymbiont strain TRS of Brugia malayi]	gi|42520986|ref|NP_966901.1| heat shock protein HslV [Wolbachia endosymbiont of Drosophila melanogaster]	WD_1189	0.4708	9.27476	Protein fate	Protein folding and stabilization	413	154	0.008882	0.179852	0.049385	2.62507e-13	3.11628e-13
gi|56417066	gi|58584980|ref|YP_198553.1| ATP-dependent protease HslU, ATPase subunit [Wolbachia endosymbiont strain TRS of Brugia malayi]	gi|42520987|ref|NP_966902.1| heat shock protein HslVU, ATPase subunit HslU [Wolbachia endosymbiont of Drosophila melanogaster]	WD_1190	0.02448	0.075747	Protein fate	Protein folding and stabilization	1107	387	0.0126447	1.3e-05	972.667	0.0147179	0.0567551
gi|56416624	gi|58584398|ref|YP_197971.1| Molecular chaperone, HSP90 family, HtpG [Wolbachia endosymbiont strain TRS of Brugia malayi]	gi|42521072|ref|NP_966987.1| heat shock protein HtpG [Wolbachia endosymbiont of Drosophila melanogaster]	WD_1277	8.607e-05	0.000116401	Protein fate	Protein folding and stabilization	1423	521	0.0245552	2.5e-05	982.207	1.61601e-05	2.77972e-05
gi|56416462	gi|58584639|ref|YP_198212.1| Protein-disulfide isomerase [Wolbachia endosymbiont strain TRS of Brugia malayi]	gi|42521105|ref|NP_967020.1| DsbA-like disulfide oxidoreductase [Wolbachia endosymbiont of Drosophila melanogaster]	WD_1312	0.0316	0.103753	Protein fate	Protein folding and stabilization	561	207	0.041562	4.2e-05	989.571	0.000643863	0.0014839
gi|56417231	gi|58584374|ref|YP_197947.1| N-formylmethionyl-tRNA deformylase [Wolbachia endosymbiont strain TRS of Brugia malayi]	gi|42520067|ref|NP_965982.1| polypeptide deformylase [Wolbachia endosymbiont of Drosophila melanogaster]	WD_0165	1	591	Protein fate	Protein modification and repair	416	148	0	5e-06	0	1	196.667
gi|56417125	gi|58584372|ref|YP_197945.1| Methionine aminopeptidase [Wolbachia endosymbiont strain TRS of Brugia malayi]	gi|42520069|ref|NP_965984.1| methionine aminopeptidase, type I [Wolbachia endosymbiont of Drosophila melanogaster]	WD_0167	0.1311	0.737906	Protein fate	Protein modification and repair	586	209	0.008031	8e-06	1003.88	0.216618	2.6626
gi|56416631	gi|58584877|ref|YP_198450.1| Biotin-(acetyl-CoA carboxylase) ligase [Wolbachia endosymbiont strain TRS of Brugia malayi]	gi|42520783|ref|NP_966698.1| biotin protein ligase, putative [Wolbachia endosymbiont of Drosophila melanogaster]	WD_0970	0.007538	0.0176784	Protein fate	Protein modification and repair	876	273	0.146804	0.34991	0.419548	1.16869e-12	1.41587e-12
gi|56417028	gi|58584493|ref|YP_198066.1| Lipoate-protein ligase B [Wolbachia endosymbiont strain TRS of Brugia malayi]	gi|42520825|ref|NP_966740.1| lipoate-protein ligase B [Wolbachia endosymbiont of Drosophila melanogaster]	WD_1014	0.002501	0.0047527	Protein fate	Protein modification and repair	477	165	0.0493833	4.9e-05	1007.82	0.000687236	0.00161542
gi|56417305	gi|58584354|ref|YP_197927.1| Peptidyl-tRNA hydrolase [Wolbachia endosymbiont strain TRS of Brugia malayi]	gi|42520075|ref|NP_965990.1| peptidyl-tRNA hydrolase [Wolbachia endosymbiont of Drosophila melanogaster]	WD_0175	0.04139	0.15007	Protein synthesis	Other	419	142	0.036264	3.6e-05	1007.33	0.0117666	0.0433894
gi|56417184	gi|58584341|ref|YP_197914.1| tmRNA-binding protein [Wolbachia endosymbiont strain TRS of Brugia malayi]	gi|42520608|ref|NP_966523.1| SsrA-binding protein [Wolbachia endosymbiont of Drosophila melanogaster]	WD_0767	0.6892	17.7094	Protein synthesis	Other	335	112	0.00366733	1.2e-05	305.611	0.749441	49.13
gi|56416536	gi|58584604|ref|YP_198177.1| Ribosomal protein S12 [Wolbachia endosymbiont strain TRS of Brugia malayi]	gi|42519932|ref|NP_965847.1| ribosomal protein S12 [Wolbachia endosymbiont of Drosophila melanogaster]	WD_0014	0.0002262	0.000327657	Protein synthesis	Ribosomal proteins: synthesis and modification	278	97	0.0302752	0.0001075	281.629	0.088841	0.655202
gi|56416537	gi|58584603|ref|YP_198176.1| Ribosomal protein S7 [Wolbachia endosymbiont strain TRS of Brugia malayi]	gi|42519933|ref|NP_965848.1| ribosomal protein S7 [Wolbachia endosymbiont of Drosophila melanogaster]	WD_0015	0.003289	0.00647933	Protein synthesis	Ribosomal proteins: synthesis and modification	370	110	0.061639	0.135728	0.454137	0.0128384	0.0482463
gi|56416542	gi|58584908|ref|YP_198481.1| Ribosomal protein L11 [Wolbachia endosymbiont strain TRS of Brugia malayi]	gi|42519938|ref|NP_965853.1| ribosomal protein L11 [Wolbachia endosymbiont of Drosophila melanogaster]	WD_0020	1	59.1	Protein synthesis	Ribosomal proteins: synthesis and modification	329	115	0	5e-06	0	1	1
gi|56416543	gi|58584907|ref|YP_198480.1| Ribosomal protein L1 [Wolbachia endosymbiont strain TRS of Brugia malayi]	gi|42519939|ref|NP_965854.1| ribosomal protein L1 [Wolbachia endosymbiont of Drosophila melanogaster]	WD_0021	5.945e-05	7.89549e-05	Protein synthesis	Ribosomal proteins: synthesis and modification	509	151	0.0554177	5.5e-05	1007.59	0.000581616	0.00133005
gi|56416544	gi|58584906|ref|YP_198479.1| Ribosomal protein L10 [Wolbachia endosymbiont strain TRS of Brugia malayi]	gi|42519940|ref|NP_965855.1| ribosomal protein L10 [Wolbachia endosymbiont of Drosophila melanogaster]	WD_0022	0.02913	0.0940756	Protein synthesis	Ribosomal proteins: synthesis and modification	386	130	0.06248	0.27296	0.228898	2.66694e-09	3.52801e-09
gi|56416545	gi|58584905|ref|YP_198478.1| Ribosomal protein L7/L12 [Wolbachia endosymbiont strain TRS of Brugia malayi]	gi|42519941|ref|NP_965856.1| ribosomal protein L7/L12 [Wolbachia endosymbiont of Drosophila melanogaster]	WD_0023	0.1923	1.47596	Protein synthesis	Ribosomal proteins: synthesis and modification	311	100	0.028434	2.8e-05	1015.5	0.079038	0.548617
gi|56417084	gi|58584830|ref|YP_198403.1| Ribosomal protein S9 [Wolbachia endosymbiont strain TRS of Brugia malayi]	gi|42519979|ref|NP_965894.1| ribosomal protein S9 [Wolbachia endosymbiont of Drosophila melanogaster]	WD_0066	0.004998	0.0107022	Protein synthesis	Ribosomal proteins: synthesis and modification	357	114	0.049795	5e-05	995.9	0.00612723	0.0197545
gi|56417085	gi|58584831|ref|YP_198404.1| Ribosomal protein L13 [Wolbachia endosymbiont strain TRS of Brugia malayi]	gi|42519980|ref|NP_965895.1| ribosomal protein L13 [Wolbachia endosymbiont of Drosophila melanogaster]	WD_0067	0.138	0.832224	Protein synthesis	Ribosomal proteins: synthesis and modification	384	126	0.020687	2.1e-05	985.095	0.101432	0.808713
gi|56416783	gi|58584957|ref|YP_198530.1| Ribosomal protein L27 [Wolbachia endosymbiont strain TRS of Brugia malayi]	gi|42520040|ref|NP_965955.1| ribosomal protein L27 [Wolbachia endosymbiont of Drosophila melanogaster]	WD_0135	0.02084	0.06252	Protein synthesis	Ribosomal proteins: synthesis and modification	211	62	0.0449055	4.5e-05	997.9	0.0945885	0.734306
gi|56417306	gi|58584353|ref|YP_197926.1| Ribosomal protein L25 (general stress protein Ctc) [Wolbachia endosymbiont strain TRS of Brugia malayi]	gi|42520074|ref|NP_965989.1| ribosomal 5S rRNA E-loop binding protein Ctc/L25/TL5 [Wolbachia endosymbiont of Drosophila melanogaster]	WD_0174	0.3961	6.00244	Protein synthesis	Ribosomal proteins: synthesis and modification	472	185	0.036015	0.430998	0.0835619	2.79945e-34	2.9337e-34
gi|56416974	gi|58584948|ref|YP_198521.1| Ribosomal protein L34 [Wolbachia endosymbiont strain TRS of Brugia malayi]	gi|42520098|ref|NP_966013.1| ribosomal protein L34 [Wolbachia endosymbiont of Drosophila melanogaster]	WD_0201	1	49.25	Protein synthesis	Ribosomal proteins: synthesis and modification	97	35	0	5e-06	0	1	147.5
gi|56416780	gi|58584889|ref|YP_198462.1| Ribosomal protein L36 [Wolbachia endosymbiont strain TRS of Brugia malayi]	gi|42520223|ref|NP_966138.1| ribosomal protein L36 [Wolbachia endosymbiont of Drosophila melanogaster]	WD_0342	0.1029	0.528817	Protein synthesis	Ribosomal proteins: synthesis and modification	89	37	0.0300798	0.417712	0.072011	3.98732e-07	5.73785e-07
gi|56416574	gi|58584920|ref|YP_198493.1| Ribosomal protein S4 [Wolbachia endosymbiont strain TRS of Brugia malayi]	gi|42520265|ref|NP_966180.1| ribosomal protein S4 [Wolbachia endosymbiont of Drosophila melanogaster]	WD_0388	0.004235	0.0086605	Protein synthesis	Ribosomal proteins: synthesis and modification	453	159	0.0199498	2e-05	997.492	0.0653214	0.409996
gi|56416932	gi|58584560|ref|YP_198133.1| Ribosomal protein L28 [Wolbachia endosymbiont strain TRS of Brugia malayi]	gi|42520268|ref|NP_966183.1| ribosomal protein L28 [Wolbachia endosymbiont of Drosophila melanogaster]	WD_0391	0.001843	0.00331068	Protein synthesis	Ribosomal proteins: synthesis and modification	304	104	0.0452872	4.5e-05	1006.38	0.0150303	0.0587277
gi|56416905	gi|58585065|ref|YP_198638.1| Ribosomal protein S2 [Wolbachia endosymbiont strain TRS of Brugia malayi]	gi|42520395|ref|NP_966310.1| ribosomal protein S2 [Wolbachia endosymbiont of Drosophila melanogaster]	WD_0532	0.001745	0.00308771	Protein synthesis	Ribosomal proteins: synthesis and modification	840	255	0.047235	0.206513	0.228727	1.86924e-13	2.21456e-13
gi|56416979	gi|58584575|ref|YP_198148.1| Ribosomal protein L17 [Wolbachia endosymbiont strain TRS of Brugia malayi]	gi|42520506|ref|NP_966421.1| ribosomal protein L17 [Wolbachia endosymbiont of Drosophila melanogaster]	WD_0657	0.001843	0.00330065	Protein synthesis	Ribosomal proteins: synthesis and modification	339	96	0.0607813	0.035251	1.72424	0.18348	1.96824
gi|56416981	gi|58584577|ref|YP_198150.1| Ribosomal protein S11 [Wolbachia endosymbiont strain TRS of Brugia malayi]	gi|42520508|ref|NP_966423.1| ribosomal protein S11 [Wolbachia endosymbiont of Drosophila melanogaster]	WD_0659	0.1923	1.49539	Protein synthesis	Ribosomal proteins: synthesis and modification	288	96	0.03011	3e-05	1003.67	0.0727347	0.482174
gi|56416982	gi|58584578|ref|YP_198151.1| Ribosomal protein S13 [Wolbachia endosymbiont strain TRS of Brugia malayi]	gi|42520509|ref|NP_966424.1| ribosomal protein S13 [Wolbachia endosymbiont of Drosophila melanogaster]	WD_0660	0.000931	0.00153693	Protein synthesis	Ribosomal proteins: synthesis and modification	277	92	0.04513	4.5e-05	1002.89	0.0223654	0.0935857
gi|56416985	gi|58584581|ref|YP_198154.1| Ribosomal protein L15 [Wolbachia endosymbiont strain TRS of Brugia malayi]	gi|42520512|ref|NP_966427.1| ribosomal protein L15 [Wolbachia endosymbiont of Drosophila melanogaster]	WD_0663	0.6892	16.9716	Protein synthesis	Ribosomal proteins: synthesis and modification	362	106	0.01169	0.0513522	0.227644	0.0314527	0.146119
gi|56416986	gi|58584582|ref|YP_198155.1| Ribosomal protein S5 [Wolbachia endosymbiont strain TRS of Brugia malayi]	gi|42520513|ref|NP_966428.1| ribosomal protein S5 [Wolbachia endosymbiont of Drosophila melanogaster]	WD_0664	0.09426	0.46423	Protein synthesis	Ribosomal proteins: synthesis and modification	390	132	0.017549	0.419868	0.0417964	7.02636e-30	7.49648e-30
gi|56416987	gi|58584583|ref|YP_198156.1| Ribosomal protein L18 [Wolbachia endosymbiont strain TRS of Brugia malayi]	gi|42520514|ref|NP_966429.1| ribosomal protein L18 [Wolbachia endosymbiont of Drosophila melanogaster]	WD_0665	0.2774	2.82661	Protein synthesis	Ribosomal proteins: synthesis and modification	291	87	0.058374	0.185887	0.314029	0.00067903	0.00158979
gi|56416988	gi|58584584|ref|YP_198157.1| Ribosomal protein L6 [Wolbachia endosymbiont strain TRS of Brugia malayi]	gi|42520515|ref|NP_966430.1| ribosomal protein L6 [Wolbachia endosymbiont of Drosophila melanogaster]	WD_0666	0.03235	0.106809	Protein synthesis	Ribosomal proteins: synthesis and modification	431	118	0.048755	0.198263	0.245911	2.46987e-06	3.81472e-06
gi|56416989	gi|58584585|ref|YP_198158.1| Ribosomal protein S8 [Wolbachia endosymbiont strain TRS of Brugia malayi]	gi|42520516|ref|NP_966431.1| ribosomal protein S8 [Wolbachia endosymbiont of Drosophila melanogaster]	WD_0667	0.0001867	0.000269779	Protein synthesis	Ribosomal proteins: synthesis and modification	308	88	0.0511902	5.1e-05	1003.73	0.0164031	0.064519
gi|56416990	gi|58584586|ref|YP_198159.1| Ribosomal protein S14 [Wolbachia endosymbiont strain TRS of Brugia malayi]	gi|42520517|ref|NP_966432.1| ribosomal protein S14 [Wolbachia endosymbiont of Drosophila melanogaster]	WD_0668	0.002394	0.00447739	Protein synthesis	Ribosomal proteins: synthesis and modification	236	70	0.052872	5.3e-05	997.585	0.0414645	0.218429
gi|56416991	gi|58584587|ref|YP_198160.1| Ribosomal protein L5 [Wolbachia endosymbiont strain TRS of Brugia malayi]	gi|42520518|ref|NP_966433.1| ribosomal protein L5 [Wolbachia endosymbiont of Drosophila melanogaster]	WD_0669	0.04391	0.163213	Protein synthesis	Ribosomal proteins: synthesis and modification	404	134	0.0230317	0.343359	0.0670776	2.09002e-22	2.28354e-22
gi|56416992	gi|58584588|ref|YP_198161.1| Ribosomal protein L24 [Wolbachia endosymbiont strain TRS of Brugia malayi]	gi|42520519|ref|NP_966434.1| ribosomal protein L24 [Wolbachia endosymbiont of Drosophila melanogaster]	WD_0670	0.03902	0.138921	Protein synthesis	Ribosomal proteins: synthesis and modification	244	70	0.059135	5.9e-05	1002.29	0.02686	0.117388
gi|56416993	gi|58584589|ref|YP_198162.1| Ribosomal protein L14 [Wolbachia endosymbiont strain TRS of Brugia malayi]	gi|42520520|ref|NP_966435.1| ribosomal protein L14 [Wolbachia endosymbiont of Drosophila melanogaster]	WD_0671	0.001048	0.00175957	Protein synthesis	Ribosomal proteins: synthesis and modification	269	88	0.034655	3.5e-05	990.143	0.0757111	0.507608
gi|56416994	gi|58584590|ref|YP_198163.1| Ribosomal protein S17 [Wolbachia endosymbiont strain TRS of Brugia malayi]	gi|42520521|ref|NP_966436.1| ribosomal protein S17 [Wolbachia endosymbiont of Drosophila melanogaster]	WD_0672	0.2238	1.88951	Protein synthesis	Ribosomal proteins: synthesis and modification	178	59	0.0543108	5.4e-05	1005.76	0.0535182	0.322201
gi|56416995	gi|58584591|ref|YP_198164.1| Ribosomal protein L29 [Wolbachia endosymbiont strain TRS of Brugia malayi]	gi|42520522|ref|NP_966437.1| ribosomal protein L29 [Wolbachia endosymbiont of Drosophila melanogaster]	WD_0673	0.06364	0.276553	Protein synthesis	Ribosomal proteins: synthesis and modification	155	49	0.079337	0.149149	0.531931	0.138272	1.2747
gi|56416996	gi|58584592|ref|YP_198165.1| Ribosomal protein L16 [Wolbachia endosymbiont strain TRS of Brugia malayi]	gi|42520523|ref|NP_966438.1| ribosomal protein L16 [Wolbachia endosymbiont of Drosophila melanogaster]	WD_0674	0.2146	1.73738	Protein synthesis	Ribosomal proteins: synthesis and modification	337	92	0.010125	1e-05	1012.5	0.483821	13.5931
gi|56416997	gi|58584593|ref|YP_198166.1| Ribosomal protein S3 [Wolbachia endosymbiont strain TRS of Brugia malayi]	gi|42520524|ref|NP_966439.1| ribosomal protein S3 [Wolbachia endosymbiont of Drosophila melanogaster]	WD_0675	0.00276	0.00533059	Protein synthesis	Ribosomal proteins: synthesis and modification	495	141	0.038609	0.0579667	0.666055	0.230768	2.95986
gi|56416998	gi|58584594|ref|YP_198167.1| Ribosomal protein L22 [Wolbachia endosymbiont strain TRS of Brugia malayi]	gi|42520525|ref|NP_966440.1| ribosomal protein L22 [Wolbachia endosymbiont of Drosophila melanogaster]	WD_0676	0.004889	0.0103563	Protein synthesis	Ribosomal proteins: synthesis and modification	269	79	0.06312	0.202104	0.312314	0.000537423	0.00121954
gi|56416999	gi|58584595|ref|YP_198168.1| Ribosomal protein S19 [Wolbachia endosymbiont strain TRS of Brugia malayi]	gi|42520526|ref|NP_966441.1| ribosomal protein S19 [Wolbachia endosymbiont of Drosophila melanogaster]	WD_0677	0.001037	0.00173617	Protein synthesis	Ribosomal proteins: synthesis and modification	227	58	0.0688178	6.9e-05	997.36	0.0234515	0.0995423
gi|56417000	gi|58584596|ref|YP_198169.1| Ribosomal protein L2 [Wolbachia endosymbiont strain TRS of Brugia malayi]	gi|42520527|ref|NP_966442.1| ribosomal protein L2 [Wolbachia endosymbiont of Drosophila melanogaster]	WD_0678	5.129e-05	6.75109e-05	Protein synthesis	Ribosomal proteins: synthesis and modification	654	180	0.051121	0.116712	0.43801	0.00211318	0.00561611
gi|56417002	gi|58584598|ref|YP_198171.1| Ribosomal protein L4 [Wolbachia endosymbiont strain TRS of Brugia malayi]	gi|42520529|ref|NP_966444.1| ribosomal protein L4 [Wolbachia endosymbiont of Drosophila melanogaster]	WD_0680	0.07546	0.351156	Protein synthesis	Ribosomal proteins: synthesis and modification	489	135	0.026272	2.6e-05	1010.46	0.0405879	0.21006
gi|56417003	gi|58584599|ref|YP_198172.1| Ribosomal protein L3 [Wolbachia endosymbiont strain TRS of Brugia malayi]	gi|42520530|ref|NP_966445.1| ribosomal protein L3 [Wolbachia endosymbiont of Drosophila melanogaster]	WD_0681	0.1846	1.3987	Protein synthesis	Ribosomal proteins: synthesis and modification	571	155	0.0178668	1.8e-05	992.602	0.089046	0.665027
gi|56417004	gi|58584600|ref|YP_198173.1| Ribosomal protein S10 [Wolbachia endosymbiont strain TRS of Brugia malayi]	gi|42520531|ref|NP_966446.1| ribosomal protein S10 [Wolbachia endosymbiont of Drosophila melanogaster]	WD_0682	1	98.5	Protein synthesis	Ribosomal proteins: synthesis and modification	285	78	0	6e-06	0	1	84.2857
gi|56416480	gi|58584758|ref|YP_198331.1| Ribosomal protein S18 [Wolbachia endosymbiont strain TRS of Brugia malayi]	gi|42520621|ref|NP_966536.1| ribosomal protein S18 [Wolbachia endosymbiont of Drosophila melanogaster]	WD_0782	0.01447	0.0399615	Protein synthesis	Ribosomal proteins: synthesis and modification	214	59	0.0331217	3.3e-05	1003.69	0.177983	1.87517
gi|56416481	gi|58584759|ref|YP_198332.1| Ribosomal protein L9 [Wolbachia endosymbiont strain TRS of Brugia malayi]	gi|42520622|ref|NP_966537.1| ribosomal protein L9 [Wolbachia endosymbiont of Drosophila melanogaster]	WD_0783	0.1637	1.12496	Protein synthesis	Ribosomal proteins: synthesis and modification	496	170	0.086036	0.293855	0.292784	2.39381e-10	3.07032e-10
gi|56416411	gi|58584788|ref|YP_198361.1| Ribosomal protein S16 [Wolbachia endosymbiont strain TRS of Brugia malayi]	gi|42520636|ref|NP_966551.1| ribosomal protein S16 [Wolbachia endosymbiont of Drosophila melanogaster]	WD_0798	1.989e-05	2.44896e-05	Protein synthesis	Ribosomal proteins: synthesis and modification	233	85	0.0840298	0.056251	1.49384	0.296999	4.49306
gi|56416406	gi|58584915|ref|YP_198488.1| Ribosomal protein L35 [Wolbachia endosymbiont strain TRS of Brugia malayi]	gi|42520699|ref|NP_966614.1| ribosomal protein L35 [Wolbachia endosymbiont of Drosophila melanogaster]	WD_0864	0.06364	0.274535	Protein synthesis	Ribosomal proteins: synthesis and modification	153	51	0.0382537	3.8e-05	1006.68	0.173578	1.79668
gi|56416407	gi|58584914|ref|YP_198487.1| Ribosomal protein L20 [Wolbachia endosymbiont strain TRS of Brugia malayi]	gi|42520700|ref|NP_966615.1| ribosomal protein L20 [Wolbachia endosymbiont of Drosophila melanogaster]	WD_0865	0.4976	10.5029	Protein synthesis	Ribosomal proteins: synthesis and modification	294	90	0.011263	0.099607	0.113074	0.000178475	0.000365625
gi|56416437	gi|58584658|ref|YP_198231.1| Ribosomal protein L31 [Wolbachia endosymbiont strain TRS of Brugia malayi]	gi|42520705|ref|NP_966620.1| ribosomal protein L31, putative [Wolbachia endosymbiont of Drosophila melanogaster]	WD_0870	0.175	1.26128	Protein synthesis	Ribosomal proteins: synthesis and modification	232	71	0.072225	0.269766	0.267732	4.11674e-05	7.47347e-05
gi|56416730	gi|58584281|ref|YP_197854.1| Ribosomal protein S15 [Wolbachia endosymbiont strain TRS of Brugia malayi]	gi|42520732|ref|NP_966647.1| ribosomal protein S15 [Wolbachia endosymbiont of Drosophila melanogaster]	WD_0905	0.4463	8.2426	Protein synthesis	Ribosomal proteins: synthesis and modification	208	71	0.007619	8e-06	952.375	0.555117	20.4699
gi|56416603	gi|58584754|ref|YP_198327.1| Ribosomal protein L33 [Wolbachia endosymbiont strain TRS of Brugia malayi]	gi|42520752|ref|NP_966667.1| ribosomal protein L33 [Wolbachia endosymbiont of Drosophila melanogaster]	WD_0930	0.2506	2.27853	Protein synthesis	Ribosomal proteins: synthesis and modification	144	54	0.020721	0.0114575	1.80851	0.700218	37.5571
gi|56416965	gi|58584873|ref|YP_198446.1| Ribosomal protein L32 [Wolbachia endosymbiont strain TRS of Brugia malayi]	gi|42520800|ref|NP_966715.1| ribosomal protein L32 [Wolbachia endosymbiont of Drosophila melanogaster]	WD_0987	1	65.6667	Protein synthesis	Ribosomal proteins: synthesis and modification	147	45	0	6e-06	0	1	73.75
gi|56417253	gi|58584489|ref|YP_198062.1| Ribosomal protein L19 [Wolbachia endosymbiont strain TRS of Brugia malayi]	gi|42520831|ref|NP_966746.1| ribosomal protein L19 [Wolbachia endosymbiont of Drosophila melanogaster]	WD_1021	0.4237	7.3649	Protein synthesis	Ribosomal proteins: synthesis and modification	302	100	0.0184908	0.209061	0.0884469	2.84367e-09	3.77027e-09
gi|56417008	gi|58584320|ref|YP_197893.1| Ribosomal protein S1 [Wolbachia endosymbiont strain TRS of Brugia malayi]	gi|42520896|ref|NP_966811.1| ribosomal protein S1, putative [Wolbachia endosymbiont of Drosophila melanogaster]	WD_1090	8.251e-05	0.000111332	Protein synthesis	Ribosomal proteins: synthesis and modification	1233	447	0.041246	0.118702	0.347475	3.88183e-08	5.31387e-08
gi|56417229	gi|58584991|ref|YP_198564.1| Ribosomal protein S20 [Wolbachia endosymbiont strain TRS of Brugia malayi]	gi|42520951|ref|NP_966866.1| ribosomal protein S20 [Wolbachia endosymbiont of Drosophila melanogaster]	WD_1150	0.431	7.71882	Protein synthesis	Ribosomal proteins: synthesis and modification	239	79	0.0071155	7e-06	1016.5	0.564272	22.1947
gi|56416865	gi|58584793|ref|YP_198366.1| Ribosome-binding factor A [Wolbachia endosymbiont strain TRS of Brugia malayi]	gi|42521110|ref|NP_967025.1| ribosomal binding factor A [Wolbachia endosymbiont of Drosophila melanogaster]	WD_1317	7.191e-05	9.65882e-05	Protein synthesis	Ribosomal proteins: synthesis and modification	315	102	0.0920278	0.0134757	6.82919	0.00181185	0.00473006
gi|56416538	gi|58584602|ref|YP_198175.1| Translation elongation factor FusA, GTPase [Wolbachia endosymbiont strain TRS of Brugia malayi]	gi|42519934|ref|NP_965849.1| translation elongation factor G [Wolbachia endosymbiont of Drosophila melanogaster]	WD_0016	0.0003393	0.000502572	Protein synthesis	Translation factors	1592	486	0.023313	0.135375	0.172211	1.53862e-19	1.70636e-19
gi|56416889	gi|58584615|ref|YP_198188.1| Protein chain release factor A [Wolbachia endosymbiont strain TRS of Brugia malayi]	gi|42520141|ref|NP_966056.1| peptide chain release factor 1 [Wolbachia endosymbiont of Drosophila melanogaster]	WD_0247	0.3537	4.54428	Protein synthesis	Translation factors	821	259	0.008443	0.0266277	0.317076	0.0299825	0.135036
gi|56416907	gi|58584451|ref|YP_198024.1| Translation initiation factor 1, IF-1 [Wolbachia endosymbiont strain TRS of Brugia malayi]	gi|42520217|ref|NP_966132.1| translation initiation factor IF-1 [Wolbachia endosymbiont of Drosophila melanogaster]	WD_0334	0.3771	5.30634	Protein synthesis	Translation factors	262	92	0.01142	0.507537	0.0225008	4.91949e-29	5.25815e-29
gi|56416455	gi|58585062|ref|YP_198635.1| Ribosome recycling factor [Wolbachia endosymbiont strain TRS of Brugia malayi]	gi|42520392|ref|NP_966307.1| ribosome recycling factor [Wolbachia endosymbiont of Drosophila melanogaster]	WD_0529	9.075e-05	0.000123012	Protein synthesis	Translation factors	417	138	0.0426243	4.3e-05	991.264	0.00530342	0.0163823
gi|56416904	gi|58585064|ref|YP_198637.1| Translation elongation factor Ts [Wolbachia endosymbiont strain TRS of Brugia malayi]	gi|42520394|ref|NP_966309.1| translation elongation factor Ts [Wolbachia endosymbiont of Drosophila melanogaster]	WD_0531	0.0001234	0.000170396	Protein synthesis	Translation factors	666	216	0.0602287	6e-05	1003.81	9.79858e-06	1.61937e-05
gi|56417256	gi|58584730|ref|YP_198303.1| Translation initiation factor 3, IF-3 [Wolbachia endosymbiont strain TRS of Brugia malayi]	gi|42520790|ref|NP_966705.1| translation initiation factor IF-3 [Wolbachia endosymbiont of Drosophila melanogaster]	WD_0977	0.009322	0.0227657	Protein synthesis	Translation factors	411	135	0.060428	0.35873	0.16845	8.34053e-16	9.53666e-16
gi|56416690	gi|58584391|ref|YP_197964.1| Translation elongation factor P, EF-P [Wolbachia endosymbiont strain TRS of Brugia malayi]	gi|42521076|ref|NP_966991.1| translation elongation factor P [Wolbachia endosymbiont of Drosophila melanogaster]	WD_1281	0.03087	0.100797	Protein synthesis	Translation factors	425	139	0.016486	1.7e-05	969.765	0.13628	1.20008
gi|56416866	gi|58584794|ref|YP_198367.1| Translation initiation factor 2, IF-2, GTPase [Wolbachia endosymbiont strain TRS of Brugia malayi]	gi|42521111|ref|NP_967026.1| translation initiation factor IF-2 [Wolbachia endosymbiont of Drosophila melanogaster]	WD_1318	6.678e-05	8.94943e-05	Protein synthesis	Translation factors	1874	643	0.0356378	3.6e-05	989.94	1.91745e-09	2.52521e-09
gi|56416884	gi|58584721|ref|YP_198294.1| Seryl-tRNA synthetase [Wolbachia endosymbiont strain TRS of Brugia malayi]	gi|42519946|ref|NP_965861.1| seryl-tRNA synthetase [Wolbachia endosymbiont of Drosophila melanogaster]	WD_0028	6.364e-09	6.6217e-09	Protein synthesis	tRNA aminoacylation	959	358	0.0649247	0.302893	0.214349	8.2557e-27	8.85612e-27
gi|56416673	gi|58584862|ref|YP_198435.1| Leucyl-tRNA synthetase [Wolbachia endosymbiont strain TRS of Brugia malayi]	gi|42519974|ref|NP_965889.1| leucyl-tRNA synthetase [Wolbachia endosymbiont of Drosophila melanogaster]	WD_0060	9.221e-11	9.31557e-11	Protein synthesis	tRNA aminoacylation	1950	690	0.047405	4.7e-05	1008.62	4.41692e-13	5.27527e-13
gi|56416408	gi|58584348|ref|YP_197921.1| Phenylalanyl-tRNA synthetase alpha subunit [Wolbachia endosymbiont strain TRS of Brugia malayi]	gi|42520037|ref|NP_965952.1| phenylalanyl-tRNA synthetase, alpha subunit [Wolbachia endosymbiont of Drosophila melanogaster]	WD_0132	1.153e-05	1.38783e-05	Protein synthesis	tRNA aminoacylation	766	290	0.0612032	0.423084	0.144659	1.47568e-41	1.52211e-41
gi|56416660	gi|58584961|ref|YP_198534.1| Asp-tRNAAsn/Glu-tRNAGln amidotransferase B subunit [Wolbachia endosymbiont strain TRS of Brugia malayi]	gi|42520049|ref|NP_965964.1| glutamyl-tRNA(Gln) amidotransferase, B subunit [Wolbachia endosymbiont of Drosophila melanogaster]	WD_0146	7.123e-06	8.40258e-06	Protein synthesis	tRNA aminoacylation	1070	385	0.023471	2.3e-05	1020.48	0.00042694	0.000939905
gi|56416697	gi|58584937|ref|YP_198510.1| Cysteinyl-tRNA synthetase [Wolbachia endosymbiont strain TRS of Brugia malayi]	gi|42520052|ref|NP_965967.1| cysteinyl-tRNA synthetase [Wolbachia endosymbiont of Drosophila melanogaster]	WD_0149	0.0003251	0.000479137	Protein synthesis	tRNA aminoacylation	1043	358	0.032674	3.3e-05	990.121	3.81892e-05	6.86939e-05
gi|56417270	gi|58584628|ref|YP_198201.1| Glycyl-tRNA synthetase, beta subunit [Wolbachia endosymbiont strain TRS of Brugia malayi]	gi|42520058|ref|NP_965973.1| glycyl-tRNA synthetase, beta subunit [Wolbachia endosymbiont of Drosophila melanogaster]	WD_0155	0.004053	0.00823135	Protein synthesis	tRNA aminoacylation	1616	514	0.052603	0.103327	0.509092	7.9016e-05	0.000153353
gi|56417269	gi|58584627|ref|YP_198200.1| Glycyl-tRNA synthetase, alpha subunit [Wolbachia endosymbiont strain TRS of Brugia malayi]	gi|42520059|ref|NP_965974.1| glycyl-tRNA synthetase, alpha subunit [Wolbachia endosymbiont of Drosophila melanogaster]	WD_0156	0.06761	0.302708	Protein synthesis	tRNA aminoacylation	643	206	0.021441	0.04348	0.493123	0.0794618	0.558124
gi|56417068	gi|58584456|ref|YP_198029.1| Methionyl-tRNA synthetase [Wolbachia endosymbiont strain TRS of Brugia malayi]	gi|42520232|ref|NP_966147.1| methionyl-tRNA synthetase [Wolbachia endosymbiont of Drosophila melanogaster]	WD_0352	5.568e-09	5.75295e-09	Protein synthesis	tRNA aminoacylation	1193	451	0.0891912	0.371923	0.239811	7.16655e-39	7.41801e-39
gi|56416837	gi|58584465|ref|YP_198038.1| Arginyl-tRNA synthetase [Wolbachia endosymbiont strain TRS of Brugia malayi]	gi|42520278|ref|NP_966193.1| arginyl-tRNA synthetase [Wolbachia endosymbiont of Drosophila melanogaster]	WD_0402	7.991e-06	9.50238e-06	Protein synthesis	tRNA aminoacylation	1254	483	0.030707	0.00895183	3.43025	0.00268016	0.00732081
gi|56416504	gi|58584273|ref|YP_197846.1| Aspartyl-tRNA synthetase [Wolbachia endosymbiont strain TRS of Brugia malayi]	gi|42520288|ref|NP_966203.1| aspartyl-tRNA synthetase [Wolbachia endosymbiont of Drosophila melanogaster]	WD_0413	4.067e-05	5.25951e-05	Protein synthesis	tRNA aminoacylation	1325	508	0.0372478	0.216263	0.172234	2.98818e-30	3.18236e-30
gi|56416842	gi|58584620|ref|YP_198193.1| Isoleucyl-tRNA synthetase [Wolbachia endosymbiont strain TRS of Brugia malayi]	gi|42520297|ref|NP_966212.1| isoleucyl-tRNA synthetase [Wolbachia endosymbiont of Drosophila melanogaster]	WD_0423	2.482e-06	2.84828e-06	Protein synthesis	tRNA aminoacylation	2649	900	0.0286642	2.9e-05	988.42	1.68143e-10	2.15194e-10
gi|56416978	gi|58584718|ref|YP_198291.1| Phenylalanyl-tRNA synthetase beta subunit [Wolbachia endosymbiont strain TRS of Brugia malayi]	gi|42520299|ref|NP_966214.1| phenylalanyl-tRNA synthetase, beta subunit [Wolbachia endosymbiont of Drosophila melanogaster]	WD_0425	1.522e-06	1.72981e-06	Protein synthesis	tRNA aminoacylation	1784	628	0.056399	0.006132	9.19749	7.94128e-10	1.02975e-09
gi|56416893	gi|58584710|ref|YP_198283.1| Glutamyl- and glutaminyl-tRNA synthetase [Wolbachia endosymbiont strain TRS of Brugia malayi]	gi|42520309|ref|NP_966224.1| glutamyl-tRNA synthetase [Wolbachia endosymbiont of Drosophila melanogaster]	WD_0435	0.01924	0.0571399	Protein synthesis	tRNA aminoacylation	1180	413	0.018409	1.8e-05	1022.72	0.00128938	0.00329321
gi|56417183	gi|58585043|ref|YP_198616.1| Valyl-tRNA synthetase [Wolbachia endosymbiont strain TRS of Brugia malayi]	gi|42520335|ref|NP_966250.1| valyl-tRNA synthetase [Wolbachia endosymbiont of Drosophila melanogaster]	WD_0464	3.906e-07	4.29878e-07	Protein synthesis	tRNA aminoacylation	1938	702	0.056378	0.095464	0.590568	0.000372175	0.000813271
gi|56416849	gi|58585020|ref|YP_198593.1| Asp-tRNAAsn/Glu-tRNAGln amidotransferase A subunit [Wolbachia endosymbiont strain TRS of Brugia malayi]	gi|42520372|ref|NP_966287.1| glutamyl-tRNA(Gln) amidotransferase, A subunit [Wolbachia endosymbiont of Drosophila melanogaster]	WD_0505	0.1473	0.96727	Protein synthesis	tRNA aminoacylation	1094	382	0.015966	0.0738037	0.216331	1.92771e-07	2.70154e-07
gi|56416399	gi|58584702|ref|YP_198275.1| Glutamyl- and glutaminyl-tRNA synthetase [Wolbachia endosymbiont strain TRS of Brugia malayi]	gi|42520617|ref|NP_966532.1| glutamyl-tRNA synthetase [Wolbachia endosymbiont of Drosophila melanogaster]	WD_0778	6.153e-06	7.21513e-06	Protein synthesis	tRNA aminoacylation	972	357	0.041243	4.1e-05	1005.93	2.9497e-06	4.61625e-06
gi|56416381	gi|58584791|ref|YP_198364.1| Tryptophanyl-tRNA synthetase [Wolbachia endosymbiont strain TRS of Brugia malayi]	gi|42520639|ref|NP_966554.1| tryptophanyl-tRNA synthetase [Wolbachia endosymbiont of Drosophila melanogaster]	WD_0801	0.03723	0.13097	Protein synthesis	tRNA aminoacylation	750	255	0.023608	2.4e-05	983.667	0.00489017	0.0148722
gi|56416716	gi|58584338|ref|YP_197911.1| Prolyl-tRNA synthetase [Wolbachia endosymbiont strain TRS of Brugia malayi]	gi|42520651|ref|NP_966566.1| prolyl-tRNA synthetase [Wolbachia endosymbiont of Drosophila melanogaster]	WD_0813	0.001194	0.00203946	Protein synthesis	tRNA aminoacylation	942	339	0.041949	0.197513	0.212386	1.78532e-16	2.03347e-16
gi|56416823	gi|58585056|ref|YP_198629.1| Lysyl-tRNA synthetase class I [Wolbachia endosymbiont strain TRS of Brugia malayi]	gi|42520695|ref|NP_966610.1| lysyl-tRNA synthetase [Wolbachia endosymbiont of Drosophila melanogaster]	WD_0860	0.001168	0.00198359	Protein synthesis	tRNA aminoacylation	1176	429	0.0239875	2.4e-05	999.479	0.000151454	0.000303938
gi|56416520	gi|58584618|ref|YP_198191.1| Alanyl-tRNA synthetase [Wolbachia endosymbiont strain TRS of Brugia malayi]	gi|42520697|ref|NP_966612.1| alanyl-tRNA synthetase [Wolbachia endosymbiont of Drosophila melanogaster]	WD_0862	5.862e-09	6.07797e-09	Protein synthesis	tRNA aminoacylation	2041	710	0.0495317	5e-05	990.633	4.16933e-14	4.90999e-14
gi|56416583	gi|58584913|ref|YP_198486.1| Methionyl-tRNA formyltransferase [Wolbachia endosymbiont strain TRS of Brugia malayi]	gi|42520701|ref|NP_966616.1| methionyl-tRNA formyltransferase [Wolbachia endosymbiont of Drosophila melanogaster]	WD_0866	0.2176	1.81129	Protein synthesis	tRNA aminoacylation	665	247	0.029476	0.067995	0.433502	0.00930509	0.0330723
gi|56417255	gi|58584729|ref|YP_198302.1| Threonyl-tRNA synthetase [Wolbachia endosymbiont strain TRS of Brugia malayi]	gi|42520791|ref|NP_966706.1| threonyl-tRNA synthetase [Wolbachia endosymbiont of Drosophila melanogaster]	WD_0978	1.165e-05	1.40513e-05	Protein synthesis	tRNA aminoacylation	1418	493	0.0410352	4.1e-05	1000.86	2.24045e-08	3.04577e-08
gi|56416461	gi|58584669|ref|YP_198242.1| Histidyl-tRNA synthetase [Wolbachia endosymbiont strain TRS of Brugia malayi]	gi|42520882|ref|NP_966797.1| histidyl-tRNA synthetase [Wolbachia endosymbiont of Drosophila melanogaster]	WD_1076	0.003046	0.00594121	Protein synthesis	tRNA aminoacylation	956	337	0.045596	0.110261	0.413527	6.41722e-05	0.000121741
gi|56417206	gi|58584506|ref|YP_198079.1| Tyrosyl-tRNA synthetase [Wolbachia endosymbiont strain TRS of Brugia malayi]	gi|42520919|ref|NP_966834.1| tyrosyl-tRNA synthetase [Wolbachia endosymbiont of Drosophila melanogaster]	WD_1115	3.093e-05	3.94808e-05	Protein synthesis	tRNA aminoacylation	909	345	0.0506072	5.1e-05	992.297	2.70495e-07	3.85488e-07
gi|56416831	gi|58584834|ref|YP_198407.1| 23S rRNA methylase [Wolbachia endosymbiont strain TRS of Brugia malayi]	gi|42519983|ref|NP_965898.1| ribosomal RNA large subunit methyltransferase J, putative [Wolbachia endosymbiont of Drosophila melanogaster]	WD_0070	0.01817	0.0531607	Protein synthesis	tRNA and rRNA base modification	521	175	0.031625	3.2e-05	988.281	0.00916347	0.0323739
gi|56416692	gi|58584466|ref|YP_198039.1| Pseudouridylate synthases, 23S RNA-specific [Wolbachia endosymbiont strain TRS of Brugia malayi]	gi|42520290|ref|NP_966205.1| ribosomal large subunit pseudouridine synthase C, putative [Wolbachia endosymbiont of Drosophila melanogaster]	WD_0415	0.001015	0.00168976	Protein synthesis	tRNA and rRNA base modification	868	308	0.0760707	0.390749	0.194679	5.86727e-34	6.18159e-34
gi|56416966	gi|58584850|ref|YP_198423.1| Queuine/archaeosine tRNA-ribosyltransferase [Wolbachia endosymbiont strain TRS of Brugia malayi]	gi|42520578|ref|NP_966493.1| queuine tRNA-ribosyltransferase [Wolbachia endosymbiont of Drosophila melanogaster]	WD_0735	1.874e-06	2.14223e-06	Protein synthesis	tRNA and rRNA base modification	934	335	0.0468515	4.7e-05	996.84	1.05585e-06	1.58109e-06
gi|56416881	gi|58584893|ref|YP_198466.1| tRNA delta(2)-isopentenylpyrophosphate transferase [Wolbachia endosymbiont strain TRS of Brugia malayi]	gi|42520660|ref|NP_966575.1| tRNA delta(2)-isopentenylpyrophosphate transferase [Wolbachia endosymbiont of Drosophila melanogaster]	WD_0822	0.0009411	0.00155796	Protein synthesis	tRNA and rRNA base modification	686	241	0.061166	0.092116	0.664011	0.0780861	0.535707
gi|56417006	gi|58584746|ref|YP_198319.1| rRNA methylases [Wolbachia endosymbiont strain TRS of Brugia malayi]	gi|42520767|ref|NP_966682.1| RNA methyltransferase, TrmH family, group 3 [Wolbachia endosymbiont of Drosophila melanogaster]	WD_0951	0.01716	0.048993	Protein synthesis	tRNA and rRNA base modification	594	202	0.039387	3.9e-05	1009.92	0.0010668	0.00267836
gi|56417300	gi|58584293|ref|YP_197866.1| Predicted GTPase [Wolbachia endosymbiont strain TRS of Brugia malayi]	gi|42520794|ref|NP_966709.1| tRNA modification GTPase TrmE [Wolbachia endosymbiont of Drosophila melanogaster]	WD_0981	8.166e-10	8.36414e-10	Protein synthesis	tRNA and rRNA base modification	1113	411	0.088129	0.453809	0.194199	9.50697e-54	9.63765e-54
gi|56417252	gi|58584488|ref|YP_198061.1| tRNA-(guanine-N1)-methyltransferase [Wolbachia endosymbiont strain TRS of Brugia malayi]	gi|42520832|ref|NP_966747.1| tRNA (guanine-N1)-methyltransferase [Wolbachia endosymbiont of Drosophila melanogaster]	WD_1022	0.008429	0.0200869	Protein synthesis	tRNA and rRNA base modification	552	168	0.027574	2.8e-05	984.786	0.0177631	0.0708125
gi|56416825	gi|58584685|ref|YP_198258.1| Pseudouridylate synthase (tRNA psi55) [Wolbachia endosymbiont strain TRS of Brugia malayi]	gi|42520874|ref|NP_966789.1| tRNA pseudouridine synthase A [Wolbachia endosymbiont of Drosophila melanogaster]	WD_1068	0.04443	0.166191	Protein synthesis	tRNA and rRNA base modification	559	194	0.020129	2e-05	1006.45	0.0367836	0.180853
gi|56416599	gi|58584415|ref|YP_197988.1| Predicted tRNA(5-methylaminomethyl-2-thiouridylate) methyltransferase, contain the PP-loop ATPase domain [Wolbachia endosymbiont strain TRS of Brugia malayi]	gi|42521055|ref|NP_966970.1| tRNA (5-methylaminomethyl-2-thiouridylate)-methyltransferase [Wolbachia endosymbiont of Drosophila melanogaster]	WD_1259	0.004943	0.0105463	Protein synthesis	tRNA and rRNA base modification	865	323	0.032846	3.3e-05	995.333	0.000122751	0.000241411
gi|56416956	gi|58584952|ref|YP_198525.1| Ribonucleotide reductase, alpha subunit [Wolbachia endosymbiont strain TRS of Brugia malayi]	gi|42520094|ref|NP_966009.1| ribonucleoside-diphosphate reductase, alpha subunit [Wolbachia endosymbiont of Drosophila melanogaster]	WD_0197	0.002447	0.00460566	Purines, pyrimidines, nucleosides, and nucleotides	2'-Deoxyribonucleotide metabolism	1326	492	0.014512	0.0388615	0.373429	0.00195962	0.00516151
gi|56416698	gi|58584525|ref|YP_198098.1| Ribonucleotide reductase, beta subunit [Wolbachia endosymbiont strain TRS of Brugia malayi]	gi|42520108|ref|NP_966023.1| ribonucleoside-diphosphate reductase, beta subunit [Wolbachia endosymbiont of Drosophila melanogaster]	WD_0212	0.003289	0.006501	Purines, pyrimidines, nucleosides, and nucleotides	2'-Deoxyribonucleotide metabolism	714	279	0.0116518	1.2e-05	970.986	0.0706606	0.45315
gi|56416915	gi|58584612|ref|YP_198185.1| dUTPase [Wolbachia endosymbiont strain TRS of Brugia malayi]	gi|42520137|ref|NP_966052.1| deoxyuridine 5'-triphosphate nucleotidohydrolase [Wolbachia endosymbiont of Drosophila melanogaster]	WD_0243	0.001389	0.00240029	Purines, pyrimidines, nucleosides, and nucleotides	2'-Deoxyribonucleotide metabolism	350	118	0.066096	0.129697	0.509619	0.0312753	0.144159
gi|56416467	gi|58584550|ref|YP_198123.1| Deoxycytidine deaminase [Wolbachia endosymbiont strain TRS of Brugia malayi]	gi|42520256|ref|NP_966171.1| deoxycytidine triphosphate deaminase, putative [Wolbachia endosymbiont of Drosophila melanogaster]	WD_0379	0.7518	23.3849	Purines, pyrimidines, nucleosides, and nucleotides	2'-Deoxyribonucleotide metabolism	401	154	0.00216	7.33333e-06	294.545	0.722523	42.6288
gi|56416492	gi|58584837|ref|YP_198410.1| Guanylate kinase [Wolbachia endosymbiont strain TRS of Brugia malayi]	gi|42520313|ref|NP_966228.1| guanylate kinase [Wolbachia endosymbiont of Drosophila melanogaster]	WD_0439	0.1198	0.649558	Purines, pyrimidines, nucleosides, and nucleotides	Nucleotide and nucleoside interconversions	538	196	0.02333	2.3e-05	1014.35	0.0169464	0.0671033
gi|56416454	gi|58585063|ref|YP_198636.1| Uridylate kinase [Wolbachia endosymbiont strain TRS of Brugia malayi]	gi|42520393|ref|NP_966308.1| uridylate kinase [Wolbachia endosymbiont of Drosophila melanogaster]	WD_0530	2.67e-06	3.07596e-06	Purines, pyrimidines, nucleosides, and nucleotides	Nucleotide and nucleoside interconversions	584	187	0.046886	4.7e-05	997.574	0.00047603	0.0010679
gi|56416983	gi|58584579|ref|YP_198152.1| Adenylate kinase [Wolbachia endosymbiont strain TRS of Brugia malayi]	gi|42520510|ref|NP_966425.1| adenylate kinase [Wolbachia endosymbiont of Drosophila melanogaster]	WD_0661	0.2146	1.76151	Purines, pyrimidines, nucleosides, and nucleotides	Nucleotide and nucleoside interconversions	500	166	0.0343637	3.4e-05	1010.7	0.00713518	0.0237839
gi|56417164	gi|58584974|ref|YP_198547.1| Nucleoside diphosphate kinase [Wolbachia endosymbiont strain TRS of Brugia malayi]	gi|42520980|ref|NP_966895.1| nucleoside diphosphate kinase [Wolbachia endosymbiont of Drosophila melanogaster]	WD_1183	0.0004481	0.000684308	Purines, pyrimidines, nucleosides, and nucleotides	Nucleotide and nucleoside interconversions	327	111	0.0394288	3.9e-05	1011	0.0210429	0.0868202
gi|56416439	gi|58584408|ref|YP_197981.1| Thymidylate kinase [Wolbachia endosymbiont strain TRS of Brugia malayi]	gi|42521048|ref|NP_966963.1| thymidylate kinase [Wolbachia endosymbiont of Drosophila melanogaster]	WD_1251	0.00433	0.00891648	Purines, pyrimidines, nucleosides, and nucleotides	Nucleotide and nucleoside interconversions	498	186	0.058654	5.9e-05	994.136	8.00656e-05	0.000155903
gi|56417075	gi|58584722|ref|YP_198295.1| Phosphoribosylamine-glycine ligase [Wolbachia endosymbiont strain TRS of Brugia malayi]	gi|42519947|ref|NP_965862.1| phosphoribosylamine--glycine ligase [Wolbachia endosymbiont of Drosophila melanogaster]	WD_0029	0.001843	0.00329067	Purines, pyrimidines, nucleosides, and nucleotides	Purine ribonucleotide biosynthesis	923	352	0.029243	0.076484	0.382341	0.00029566	0.00062748
gi|56417089	gi|58584364|ref|YP_197937.1| Phosphoribosylpyrophosphate synthetase [Wolbachia endosymbiont strain TRS of Brugia malayi]	gi|42519953|ref|NP_965868.1| ribose-phosphate pyrophosphokinase [Wolbachia endosymbiont of Drosophila melanogaster]	WD_0036	0.005584	0.012314	Purines, pyrimidines, nucleosides, and nucleotides	Purine ribonucleotide biosynthesis	705	267	0.056673	0.083687	0.677202	0.0963367	0.757848
gi|56416435	gi|58584784|ref|YP_198357.1| IMP dehydrogenase, GuaB [Wolbachia endosymbiont strain TRS of Brugia malayi]	gi|42519998|ref|NP_965913.1| inosine-5'-monophosphate dehydrogenase [Wolbachia endosymbiont of Drosophila melanogaster]	WD_0089	3.26e-05	4.18839e-05	Purines, pyrimidines, nucleosides, and nucleotides	Purine ribonucleotide biosynthesis	1113	393	0.0216158	2.2e-05	982.538	0.000660134	0.00153338
gi|56417196	gi|58584700|ref|YP_198273.1| GMP synthase [Wolbachia endosymbiont strain TRS of Brugia malayi]	gi|42520092|ref|NP_966007.1| GMP synthase [Wolbachia endosymbiont of Drosophila melanogaster]	WD_0195	0.0001679	0.000239106	Purines, pyrimidines, nucleosides, and nucleotides	Purine ribonucleotide biosynthesis	1167	426	0.027835	0.0288767	0.963927	0.609023	29.9436
gi|56416953	gi|58584531|ref|YP_198104.1| Adenylosuccinate synthase [Wolbachia endosymbiont strain TRS of Brugia malayi]	gi|42520219|ref|NP_966134.1| adenylosuccinate synthetase [Wolbachia endosymbiont of Drosophila melanogaster]	WD_0337	2.843e-05	3.58254e-05	Purines, pyrimidines, nucleosides, and nucleotides	Purine ribonucleotide biosynthesis	998	370	0.040172	4e-05	1004.3	2.67807e-06	4.14715e-06
gi|56417039	gi|58584677|ref|YP_198250.1| Folate-dependent phosphoribosylglycinamide formyltransferase PurN [Wolbachia endosymbiont strain TRS of Brugia malayi]	gi|42520604|ref|NP_966519.1| phosphoribosylglycinamide formyltransferase, putative [Wolbachia endosymbiont of Drosophila melanogaster]	WD_0763	5.293e-05	6.98251e-05	Purines, pyrimidines, nucleosides, and nucleotides	Purine ribonucleotide biosynthesis	467	175	0.084335	0.073275	1.15094	0.42121	8.56945
gi|56416628	gi|58584760|ref|YP_198333.1| Adenylosuccinate lyase [Wolbachia endosymbiont strain TRS of Brugia malayi]	gi|42520625|ref|NP_966540.1| adenylosuccinate lyase [Wolbachia endosymbiont of Drosophila melanogaster]	WD_0786	0.00721	0.0167102	Purines, pyrimidines, nucleosides, and nucleotides	Purine ribonucleotide biosynthesis	967	350	0.02388	0.046556	0.512931	0.0330937	0.156202
gi|56417136	gi|58584668|ref|YP_198241.1| AICAR transformylase/IMP cyclohydrolase PurH [Wolbachia endosymbiont strain TRS of Brugia malayi]	gi|42520702|ref|NP_966617.1| phosphoribosylaminoimidazolecarboxamide formyltransferase/IMP cyclohydrolase [Wolbachia endosymbiont of Drosophila melanogaster]	WD_0867	0.001143	0.00193004	Purines, pyrimidines, nucleosides, and nucleotides	Purine ribonucleotide biosynthesis	1172	394	0.036528	3.7e-05	987.243	3.17564e-06	4.98305e-06
gi|56417048	gi|58584529|ref|YP_198102.1| Phosphoribosylformylglycinamidine (FGAM) synthase, synthetase domain [Wolbachia endosymbiont strain TRS of Brugia malayi]	gi|42520738|ref|NP_966653.1| phosphoribosylformylglycinamidine synthase II domain protein [Wolbachia endosymbiont of Drosophila melanogaster]	WD_0913	1.348e-13	1.35258e-13	Purines, pyrimidines, nucleosides, and nucleotides	Purine ribonucleotide biosynthesis	2413	845	0.067855	0.052731	1.28681	0.0758694	0.514517
gi|56417041	gi|58584492|ref|YP_198065.1| Phosphoribosylformylglycinamidine (FGAM) synthase, glutamine amidotransferase domain [Wolbachia endosymbiont strain TRS of Brugia malayi]	gi|42520828|ref|NP_966743.1| phosphoribosylformylglycinamidine synthase I, putative [Wolbachia endosymbiont of Drosophila melanogaster]	WD_1018	0.0007424	0.00118905	Purines, pyrimidines, nucleosides, and nucleotides	Purine ribonucleotide biosynthesis	584	210	0.059863	0.086297	0.693686	0.13169	1.14261
gi|56416460	gi|58584487|ref|YP_198060.1| Phosphoribosylaminoimidazolesuccinocarboxamide (SAICAR) synthase [Wolbachia endosymbiont strain TRS of Brugia malayi]	gi|42520833|ref|NP_966748.1| phosphoribosylaminoimidazole-succinocarboxamide synthase [Wolbachia endosymbiont of Drosophila melanogaster]	WD_1023	0.0188	0.055554	Purines, pyrimidines, nucleosides, and nucleotides	Purine ribonucleotide biosynthesis	532	194	0.073333	0.2761	0.265603	6.01968e-12	7.36849e-12
gi|56417057	gi|58584486|ref|YP_198059.1| Phosphoribosylaminoimidazole (AIR) synthetase [Wolbachia endosymbiont strain TRS of Brugia malayi]	gi|42520834|ref|NP_966749.1| phosphoribosylformylglycinamidine cyclo-ligase [Wolbachia endosymbiont of Drosophila melanogaster]	WD_1024	3.969e-06	4.61748e-06	Purines, pyrimidines, nucleosides, and nucleotides	Purine ribonucleotide biosynthesis	771	291	0.07121	0.00423217	16.8259	2.1872e-07	3.0725e-07
gi|56417304	gi|58584513|ref|YP_198086.1| Glutamine phosphoribosylpyrophosphate amidotransferase [Wolbachia endosymbiont strain TRS of Brugia malayi]	gi|42520914|ref|NP_966829.1| amidophosphoribosyltransferase [Wolbachia endosymbiont of Drosophila melanogaster]	WD_1109	1.372e-06	1.55336e-06	Purines, pyrimidines, nucleosides, and nucleotides	Purine ribonucleotide biosynthesis	1038	378	0.0471315	4.7e-05	1002.8	1.80537e-07	2.51219e-07
gi|56417093	gi|58584302|ref|YP_197875.1| Phosphoribosylaminoimidazole carboxylase (NCAIR synthetase) [Wolbachia endosymbiont strain TRS of Brugia malayi]	gi|42520944|ref|NP_966859.1| phosphoribosylaminoimidazole carboxylase, ATPase subunit [Wolbachia endosymbiont of Drosophila melanogaster]	WD_1142	7.743e-05	0.000104239	Purines, pyrimidines, nucleosides, and nucleotides	Purine ribonucleotide biosynthesis	802	268	0.055264	5.5e-05	1004.8	2.28175e-06	3.50582e-06
gi|56416372	gi|58584654|ref|YP_198227.1| Phosphoribosylcarboxyaminoimidazole (NCAIR) mutase, PurE [Wolbachia endosymbiont strain TRS of Brugia malayi]	gi|42521098|ref|NP_967013.1| phosphoribosylaminoimidazole carboxylase, catalytic subunit [Wolbachia endosymbiont of Drosophila melanogaster]	WD_1305	0.2733	2.73763	Purines, pyrimidines, nucleosides, and nucleotides	Purine ribonucleotide biosynthesis	369	138	0.044444	0.149097	0.298088	7.84354e-05	0.000151727
gi|56416425	gi|58585047|ref|YP_198620.1| Orotate phosphoribosyltransferase [Wolbachia endosymbiont strain TRS of Brugia malayi]	gi|42520123|ref|NP_966038.1| orotate phosphoribosyltransferase [Wolbachia endosymbiont of Drosophila melanogaster]	WD_0228	0.3833	5.52513	Purines, pyrimidines, nucleosides, and nucleotides	Pyrimidine ribonucleotide biosynthesis	461	160	0.031841	0.233126	0.136583	7.22112e-13	8.65947e-13
gi|56417026	gi|58584703|ref|YP_198276.1| Dihydroorotase, PyrC [Wolbachia endosymbiont strain TRS of Brugia malayi]	gi|42520125|ref|NP_966040.1| dihydroorotase [Wolbachia endosymbiont of Drosophila melanogaster]	WD_0230	1.629e-05	1.98094e-05	Purines, pyrimidines, nucleosides, and nucleotides	Pyrimidine ribonucleotide biosynthesis	1013	376	0.0283798	2.8e-05	1013.57	9.47136e-05	0.000185651
gi|56416675	gi|58585044|ref|YP_198617.1| Orotidine-5'-phosphate decarboxylase [Wolbachia endosymbiont strain TRS of Brugia malayi]	gi|42520332|ref|NP_966247.1| orotidine 5`-phosphate decarboxylase [Wolbachia endosymbiont of Drosophila melanogaster]	WD_0461	0.005054	0.0108615	Purines, pyrimidines, nucleosides, and nucleotides	Pyrimidine ribonucleotide biosynthesis	526	194	0.035117	3.5e-05	1003.34	0.00324379	0.00924559
gi|56416384	gi|58584429|ref|YP_198002.1| CTP synthase [Wolbachia endosymbiont strain TRS of Brugia malayi]	gi|42520339|ref|NP_966254.1| CTP synthase [Wolbachia endosymbiont of Drosophila melanogaster]	WD_0468	0.005584	0.0122682	Purines, pyrimidines, nucleosides, and nucleotides	Pyrimidine ribonucleotide biosynthesis	1243	461	0.0239402	2.4e-05	997.507	7.05272e-05	0.000135101
gi|56416826	gi|58584642|ref|YP_198215.1| Aspartate carbamoyltransferase, catalytic chain [Wolbachia endosymbiont strain TRS of Brugia malayi]	gi|42520726|ref|NP_966641.1| aspartate carbamoyltransferase [Wolbachia endosymbiont of Drosophila melanogaster]	WD_0895	0.004943	0.0105083	Purines, pyrimidines, nucleosides, and nucleotides	Pyrimidine ribonucleotide biosynthesis	670	239	0.065203	0.119424	0.545979	0.00621686	0.0201535
gi|56416554	gi|58584359|ref|YP_197932.1| Dihydroorotate dehydrogenase [Wolbachia endosymbiont strain TRS of Brugia malayi]	gi|42521036|ref|NP_966951.1| dihydroorotate dehydrogenase [Wolbachia endosymbiont of Drosophila melanogaster]	WD_1239	0.004576	0.00959013	Purines, pyrimidines, nucleosides, and nucleotides	Pyrimidine ribonucleotide biosynthesis	861	309	0.058241	0.199617	0.291764	6.66392e-12	8.17404e-12
gi|56416672	gi|58584643|ref|YP_198216.1| Transcriptional regulator of HTH-type, xre family [Wolbachia endosymbiont strain TRS of Brugia malayi]	gi|42521097|ref|NP_967012.1| hypothetical protein WD1304 [Wolbachia endosymbiont of Drosophila melanogaster]	WD_1304	0.1976	1.55709	Regulatory functions	DNA interactions	248	82	0.0737778	7.4e-05	996.998	0.00498224	0.0152307
gi|56416693	gi|58584444|ref|YP_198017.1| PleD-like response regulator containing 2 CheY-like receiver domains and a GGDEF domain [Wolbachia endosymbiont strain TRS of Brugia malayi]	gi|42520116|ref|NP_966031.1| response regulator/GGDEF domain protein [Wolbachia endosymbiont of Drosophila melanogaster]	WD_0221	9.547e-06	1.13985e-05	Signal transduction	Two-component systems	1017	369	0.0303602	3e-05	1012.01	6.00466e-05	0.000113187
gi|56416709	gi|58584967|ref|YP_198540.1| Membrane associated signal transduction histidine kinase and receiver domain [Wolbachia endosymbiont strain TRS of Brugia malayi]	gi|42521013|ref|NP_966928.1| sensor histidine kinase/response regulator [Wolbachia endosymbiont of Drosophila melanogaster]	WD_1216	0.01399	0.0381018	Signal transduction	Two-component systems	1851	654	0.0140958	1.4e-05	1006.85	0.000366014	0.000793927
gi|56416592	gi|58584388|ref|YP_197961.1| Membrane associated signal transduction histidine kinase [Wolbachia endosymbiont strain TRS of Brugia malayi]	gi|42521079|ref|NP_966994.1| sensor histidine kinase [Wolbachia endosymbiont of Drosophila melanogaster]	WD_1284	0.03636	0.125665	Signal transduction	Two-component systems	1052	397	0.023907	2.4e-05	996.125	0.000308525	0.000664342
gi|56416452	gi|58584563|ref|YP_198136.1| Ribonuclease HI [Wolbachia endosymbiont strain TRS of Brugia malayi]	gi|42520189|ref|NP_966104.1| ribonuclease H [Wolbachia endosymbiont of Drosophila melanogaster]	WD_0304	0.006895	0.0157334	Transcription	Degradation of RNA	388	126	0.0513287	5.1e-05	1006.44	0.00318899	0.0090457
gi|56416731	gi|58584280|ref|YP_197853.1| Polyribonucleotide nucleotidyltransferase, pnp [Wolbachia endosymbiont strain TRS of Brugia malayi]	gi|42520733|ref|NP_966648.1| polyribonucleotide nucleotidyltransferase [Wolbachia endosymbiont of Drosophila melanogaster]	WD_0906	4.993e-06	5.84329e-06	Transcription	Degradation of RNA	1809	609	0.031914	0.059424	0.537056	0.00287073	0.00791464
gi|56416548	gi|58584899|ref|YP_198472.1| Ribonuclease HII [Wolbachia endosymbiont strain TRS of Brugia malayi]	gi|42520908|ref|NP_966823.1| ribonuclease HII [Wolbachia endosymbiont of Drosophila melanogaster]	WD_1103	0.001617	0.00282736	Transcription	Degradation of RNA	750	267	0.0808355	0.431559	0.187311	3.86047e-34	4.0528e-34
gi|56416547	gi|58584904|ref|YP_198477.1| DNA-directed RNA polymerase, fusion of beta and beta' subunits. RpoB/RpoC [Wolbachia endosymbiont strain TRS of Brugia malayi]	gi|42519942|ref|NP_965857.1| DNA-directed RNA polymerase, beta/beta' subunits [Wolbachia endosymbiont of Drosophila melanogaster]	WD_0024	1.254e-29	1.254e-29	Transcription	DNA-dependent RNA polymerase	6443	2110	0.037773	0.126979	0.297473	3.13131e-44	3.213e-44
gi|56416980	gi|58584576|ref|YP_198149.1| DNA-directed RNA polymerase alpha subunit/40 kD subunit, RpoA [Wolbachia endosymbiont strain TRS of Brugia malayi]	gi|42520507|ref|NP_966422.1| DNA-directed RNA polymerase, alpha subunit [Wolbachia endosymbiont of Drosophila melanogaster]	WD_0658	0.05004	0.201181	Transcription	DNA-dependent RNA polymerase	845	259	0.021126	0.0194438	1.08651	0.537711	18.6617
gi|56416671	gi|58584644|ref|YP_198217.1| DNA-directed RNA polymerase subunit omega, RpoZ [Wolbachia endosymbiont strain TRS of Brugia malayi]	gi|42521096|ref|NP_967011.1| DNA-directed RNA polymerase, omega subunit [Wolbachia endosymbiont of Drosophila melanogaster]	WD_1303	0.2655	2.5723	Transcription	DNA-dependent RNA polymerase	324	106	0.035207	3.5e-05	1005.91	0.0425909	0.228442
gi|56416471	gi|58584516|ref|YP_198089.1| Ribonuclease D [Wolbachia endosymbiont strain TRS of Brugia malayi]	gi|42520085|ref|NP_966000.1| ribonuclease D, putative [Wolbachia endosymbiont of Drosophila melanogaster]	WD_0186	0.005054	0.0109011	Transcription	RNA processing	887	331	0.078053	0.211736	0.368634	4.78653e-10	6.17955e-10
gi|56417163	gi|58584420|ref|YP_197993.1| tRNA nucleotidyltransferase/poly(A) polymerase [Wolbachia endosymbiont strain TRS of Brugia malayi]	gi|42520318|ref|NP_966233.1| poly A polymerase family protein [Wolbachia endosymbiont of Drosophila melanogaster]	WD_0444	0.0021	0.00386636	Transcription	RNA processing	943	326	0.034739	3.5e-05	992.543	4.79627e-05	8.81557e-05
gi|56417113	gi|58584360|ref|YP_197933.1| dsRNA-specific ribonuclease [Wolbachia endosymbiont strain TRS of Brugia malayi]	gi|42521037|ref|NP_966952.1| ribonuclease III, putative [Wolbachia endosymbiont of Drosophila melanogaster]	WD_1240	0.00276	0.00534807	Transcription	RNA processing	541	191	0.062361	0.041326	1.509	0.188231	2.0954
gi|56417251	gi|58584390|ref|YP_197963.1| RimM protein, required for 16S rRNA processing [Wolbachia endosymbiont strain TRS of Brugia malayi]	gi|42521077|ref|NP_966992.1| 16S rRNA processing protein RimM [Wolbachia endosymbiont of Drosophila melanogaster]	WD_1282	2.232e-05	2.76543e-05	Transcription	RNA processing	420	156	0.093048	0.345558	0.269269	3.81017e-12	4.65424e-12
gi|56416749	gi|58584733|ref|YP_198306.1| tRNA processing exoribonuclease BN [Wolbachia endosymbiont strain TRS of Brugia malayi]	gi|42521087|ref|NP_967002.1| ribonuclease, BN family [Wolbachia endosymbiont of Drosophila melanogaster]	WD_1292	0.02393	0.0725263	Transcription	RNA processing	634	263	0.0360862	3.6e-05	1002.39	0.000303363	0.000650852
gi|56416541	gi|58584909|ref|YP_198482.1| Transcription antiterminator [Wolbachia endosymbiont strain TRS of Brugia malayi]	gi|42519937|ref|NP_965852.1| transcription antitermination protein NusG, putative [Wolbachia endosymbiont of Drosophila melanogaster]	WD_0019	0.1846	1.36373	Transcription	Transcription factors	620	223	0.0589525	0.783207	0.0752706	9.83706e-97	9.83706e-97
gi|56416682	gi|58584450|ref|YP_198023.1| Transcription termination factor, NusB [Wolbachia endosymbiont strain TRS of Brugia malayi]	gi|42520134|ref|NP_966049.1| N utilization substance protein B, putative [Wolbachia endosymbiont of Drosophila melanogaster]	WD_0239	0.005902	0.013064	Transcription	Transcription factors	405	141	0.084562	0.40897	0.206768	5.5039e-17	6.20899e-17
gi|56417186	gi|58584571|ref|YP_198144.1| Transcription elongation factor, GreA [Wolbachia endosymbiont strain TRS of Brugia malayi]	gi|42520503|ref|NP_966418.1| transcription elongation factor GreA [Wolbachia endosymbiont of Drosophila melanogaster]	WD_0654	0.0005152	0.000799169	Transcription	Transcription factors	403	119	0.0450238	0.009743	4.62115	0.0456037	0.253832
gi|56417063	gi|58584785|ref|YP_198358.1| Transcription termination factor, rho [Wolbachia endosymbiont strain TRS of Brugia malayi]	gi|42520633|ref|NP_966548.1| transcription termination factor Rho [Wolbachia endosymbiont of Drosophila melanogaster]	WD_0795	2.122e-08	2.24347e-08	Transcription	Transcription factors	1066	350	0.0331555	3.3e-05	1004.71	4.19966e-05	7.6712e-05
gi|56416805	gi|58584688|ref|YP_198261.1| DNA-directed RNA polymerase sigma 32 subunit, RpoH subfamily [Wolbachia endosymbiont strain TRS of Brugia malayi]	gi|42520871|ref|NP_966786.1| heat shock sigma factor RpoH [Wolbachia endosymbiont of Drosophila melanogaster]	WD_1064	2.873e-05	3.64365e-05	Transcription	Transcription factors	662	229	0.0416595	4.2e-05	991.893	0.000209958	0.000434649
gi|56416704	gi|58584650|ref|YP_198223.1| DNA-directed RNA polymerase sigma 70 subunit, RpoD [Wolbachia endosymbiont strain TRS of Brugia malayi]	gi|42521092|ref|NP_967007.1| RNA polymerase sigma factor RpoD [Wolbachia endosymbiont of Drosophila melanogaster]	WD_1298	8.761e-11	8.83575e-11	Transcription	Transcription factors	1492	506	0.056779	0.0127182	4.4644	2.43812e-06	3.75586e-06
gi|56416867	gi|58584795|ref|YP_198368.1| Transcription elongation factor, NusA [Wolbachia endosymbiont strain TRS of Brugia malayi]	gi|42521112|ref|NP_967027.1| N utilization substance protein A [Wolbachia endosymbiont of Drosophila melanogaster]	WD_1319	2.641e-05	3.31387e-05	Transcription	Transcription factors	1184	412	0.0433345	4.3e-05	1007.78	1.83002e-07	2.55251e-07
gi|56416976	gi|58584457|ref|YP_198030.1| Na+/alanine symporter [Wolbachia endosymbiont strain TRS of Brugia malayi]	gi|42520213|ref|NP_966128.1| sodium/alanine symporter family protein, putative [Wolbachia endosymbiont of Drosophila melanogaster]	WD_0330	0.03811	0.134868	Transport and binding proteins	Amino acids, peptides and amines	998	394	0.030432	0.060085	0.506482	0.00716064	0.0240044
gi|56416519	gi|58584947|ref|YP_198520.1| ABC-type phosphate transport system, permease component [Wolbachia endosymbiont strain TRS of Brugia malayi]	gi|42520099|ref|NP_966014.1| phosphate ABC transporter, permease protein, putative [Wolbachia endosymbiont of Drosophila melanogaster]	WD_0202	0.01696	0.0481892	Transport and binding proteins	Anions	809	316	0.027243	0.0265885	1.02462	0.523546	16.2575
gi|56416967	gi|58584438|ref|YP_198011.1| ABC-type phosphate transport system, ATPase component [Wolbachia endosymbiont strain TRS of Brugia malayi]	gi|42520251|ref|NP_966166.1| phosphate ABC transporter, ATP-binding protein [Wolbachia endosymbiont of Drosophila melanogaster]	WD_0371	0.0004988	0.00076569	Transport and binding proteins	Anions	597	228	0.029138	2.9e-05	1004.76	0.00383762	0.011099
gi|56416524	gi|58584551|ref|YP_198124.1| ABC-type phosphate transport system, periplasmic component [Wolbachia endosymbiont strain TRS of Brugia malayi]	gi|42520255|ref|NP_966170.1| phosphate ABC transporter, periplasmic phosphate-binding protein, putative [Wolbachia endosymbiont of Drosophila melanogaster]	WD_0378	0.001671	0.00293917	Transport and binding proteins	Anions	755	274	0.050288	0.091436	0.54998	0.0136499	0.0519577
gi|56416925	gi|58584491|ref|YP_198064.1| ABC-type phosphate transport system, permease component [Wolbachia endosymbiont strain TRS of Brugia malayi]	gi|42520829|ref|NP_966744.1| phosphate ABC transporter, permease protein, putative [Wolbachia endosymbiont of Drosophila melanogaster]	WD_1019	6.608e-05	8.83558e-05	Transport and binding proteins	Anions	1025	376	0.061815	0.149674	0.412997	5.93251e-07	8.66381e-07
gi|56416902	gi|58584435|ref|YP_198008.1| ABC-type Mn2+/Zn2+ transport system, permease component [Wolbachia endosymbiont strain TRS of Brugia malayi]	gi|42520242|ref|NP_966157.1| cation ABC transporter, permease protein, putative [Wolbachia endosymbiont of Drosophila melanogaster]	WD_0362	0.1454	0.944301	Transport and binding proteins	Cations and iron carrying compounds	576	231	0.037549	0.119271	0.314821	2.55482e-05	4.49953e-05
gi|56416830	gi|58584552|ref|YP_198125.1| Mg/Co/Ni transporter MgtE [Wolbachia endosymbiont strain TRS of Brugia malayi]	gi|42520253|ref|NP_966168.1| magnesium transporter [Wolbachia endosymbiont of Drosophila melanogaster]	WD_0375	0.0001387	0.000193787	Transport and binding proteins	Cations and iron carrying compounds	1048	410	0.036216	3.6e-05	1006	2.93292e-06	4.56576e-06
gi|56416552	gi|58584678|ref|YP_198251.1| Multisubunit Na+/H+ antiporter, MnhE subunit [Wolbachia endosymbiont strain TRS of Brugia malayi]	gi|42520606|ref|NP_966521.1| Na+/H+ ion antiporter family protein [Wolbachia endosymbiont of Drosophila melanogaster]	WD_0765	0.0102	0.0260961	Transport and binding proteins	Cations and iron carrying compounds	390	150	0.160423	0.352681	0.454868	2.1221e-06	3.25205e-06
gi|56416415	gi|58584655|ref|YP_198228.1| ABC-type Fe3+ transport system, periplasmic component [Wolbachia endosymbiont strain TRS of Brugia malayi]	gi|42520728|ref|NP_966643.1| iron compound ABC transporter, periplasmic iron compound-binding protein [Wolbachia endosymbiont of Drosophila melanogaster]	WD_0897	0.0003857	0.000580022	Transport and binding proteins	Cations and iron carrying compounds	756	285	0.0401857	0.016051	2.50362	0.0517012	0.308118
gi|56416637	gi|58584973|ref|YP_198546.1| ABC-type Zn2+ transport system, periplasmic component [Wolbachia endosymbiont strain TRS of Brugia malayi]	gi|42520757|ref|NP_966672.1| cation ABC transporter, periplasmic cation-binding protein, putative [Wolbachia endosymbiont of Drosophila melanogaster]	WD_0937	0.005342	0.0115645	Transport and binding proteins	Cations and iron carrying compounds	657	243	0.06855	6.9e-05	993.478	4.63035e-07	6.69585e-07
gi|56416638	gi|58584972|ref|YP_198545.1| ABC-type Zn2+ transport systems, ATPase component [Wolbachia endosymbiont strain TRS of Brugia malayi]	gi|42520758|ref|NP_966673.1| cation ABC transporter, ATP-binding protein, putative [Wolbachia endosymbiont of Drosophila melanogaster]	WD_0938	1.654e-07	1.7936e-07	Transport and binding proteins	Cations and iron carrying compounds	549	198	0.103104	0.279511	0.368873	1.94038e-08	2.63177e-08
gi|56417155	gi|58584640|ref|YP_198213.1| Co/Zn/Cd efflux system component [Wolbachia endosymbiont strain TRS of Brugia malayi]	gi|42520850|ref|NP_966765.1| cation efflux family protein [Wolbachia endosymbiont of Drosophila melanogaster]	WD_1042	0.02749	0.0868802	Transport and binding proteins	Cations and iron carrying compounds	688	275	0.0303845	3.61667e-05	840.124	0.000784681	0.00187434
gi|56416528	gi|58584300|ref|YP_197873.1| ABC-type Fe3+ transport system, permease component [Wolbachia endosymbiont strain TRS of Brugia malayi]	gi|42520938|ref|NP_966853.1| iron compound ABC transporter, permease protein, putative [Wolbachia endosymbiont of Drosophila melanogaster]	WD_1136	2.28e-05	2.8368e-05	Transport and binding proteins	Cations and iron carrying compounds	1147	479	0.046412	0.110615	0.419581	3.37445e-06	5.32334e-06
gi|56416945	gi|58584649|ref|YP_198222.1| Multisubunit Na+/H+ antiporter, MnhC subunit [Wolbachia endosymbiont strain TRS of Brugia malayi]	gi|42521093|ref|NP_967008.1| monovalent cation/proton antiporter, MnhC/PhaC subunit family [Wolbachia endosymbiont of Drosophila melanogaster]	WD_1299	0.1703	1.19818	Transport and binding proteins	Cations and iron carrying compounds	243	99	0.0398968	0.0503508	0.792377	0.448468	9.79985
gi|56416948	gi|58584646|ref|YP_198219.1| Multisubunit Na+/H+ antiporter, MnhG subunit [Wolbachia endosymbiont strain TRS of Brugia malayi]	gi|42521094|ref|NP_967009.1| monovalent cation/proton antiporter, MnhG/PhaG subunit family [Wolbachia endosymbiont of Drosophila melanogaster]	WD_1301	0.09665	0.484069	Transport and binding proteins	Cations and iron carrying compounds	222	75	0.032728	3.3e-05	991.758	0.127239	1.08799
gi|56417289	gi|58584537|ref|YP_198110.1| Type IV secretory pathway, component VirB8 [Wolbachia endosymbiont strain TRS of Brugia malayi]	gi|42519923|ref|NP_965838.1| type IV secretion system protein VirB8 [Wolbachia endosymbiont of Drosophila melanogaster]	WD_0004	0.0001848	0.000266382	Transport and binding proteins	Other	502	185	0.0632037	6.3e-05	1003.23	3.31123e-05	5.88441e-05
gi|56417288	gi|58584538|ref|YP_198111.1| Type IV secretory pathway, component VirB9 [Wolbachia endosymbiont strain TRS of Brugia malayi]	gi|42519924|ref|NP_965839.1| type IV secretion system protein VirB9 [Wolbachia endosymbiont of Drosophila melanogaster]	WD_0005	0.001156	0.00195758	Transport and binding proteins	Other	628	215	0.0468818	4.7e-05	997.486	0.0001653	0.000335145
gi|56417287	gi|58584539|ref|YP_198112.1| Type IV secretory pathway, VirB10 component [Wolbachia endosymbiont strain TRS of Brugia malayi]	gi|42519925|ref|NP_965840.1| type IV secretion system protein VirB10 [Wolbachia endosymbiont of Drosophila melanogaster]	WD_0006	1.699e-05	2.07033e-05	Transport and binding proteins	Other	1187	409	0.0990088	0.071592	1.38296	0.0500069	0.29212
gi|56417286	gi|58584540|ref|YP_198113.1| Type IV secretory pathway, VirB11 component [Wolbachia endosymbiont strain TRS of Brugia malayi]	gi|42519926|ref|NP_965841.1| type IV secretion system protein VirB11 [Wolbachia endosymbiont of Drosophila melanogaster]	WD_0007	2.614e-05	3.27304e-05	Transport and binding proteins	Other	760	269	0.0235798	2.4e-05	982.493	0.00405511	0.0119626
gi|56417285	gi|58584541|ref|YP_198114.1| Type IV secretory pathway, VirD4 component [Wolbachia endosymbiont strain TRS of Brugia malayi]	gi|42519927|ref|NP_965842.1| type IV secretion system protein VirD4 [Wolbachia endosymbiont of Drosophila melanogaster]	WD_0008	1.058e-06	1.18874e-06	Transport and binding proteins	Other	1798	620	0.035795	0.110845	0.322928	2.34596e-11	2.91393e-11
gi|56416484	gi|58584463|ref|YP_198036.1| ABC-type multidrug transport system, ATPase and permease component [Wolbachia endosymbiont strain TRS of Brugia malayi]	gi|42520276|ref|NP_966191.1| ABC transporter, HlyB/MsbA family, putative [Wolbachia endosymbiont of Drosophila melanogaster]	WD_0400	0.01008	0.0254585	Transport and binding proteins	Other	1258	488	0.0320375	0.12948	0.247432	3.65381e-13	4.34626e-13
gi|56416529	gi|58584567|ref|YP_198140.1| Membrane-fusion protein [Wolbachia endosymbiont strain TRS of Brugia malayi]	gi|42520498|ref|NP_966413.1| secretion protein, HlyD family [Wolbachia endosymbiont of Drosophila melanogaster]	WD_0649	0.0001158	0.000159529	Transport and binding proteins	Other	1123	422	0.034436	3.4e-05	1012.82	3.28661e-06	5.17093e-06
gi|56416882	gi|58584898|ref|YP_198471.1| Type IV secretory pathway, component VirB8 [Wolbachia endosymbiont strain TRS of Brugia malayi]	gi|42520655|ref|NP_966570.1| type IV secretion system protein VirB8, putative [Wolbachia endosymbiont of Drosophila melanogaster]	WD_0817	0.03636	0.124212	Transport and binding proteins	Other	535	227	0.107828	0.420478	0.256441	6.16603e-21	6.78723e-21
gi|56416921	gi|58585053|ref|YP_198626.1| Type IV secretory pathway, VirB6 components [Wolbachia endosymbiont strain TRS of Brugia malayi]	gi|42520692|ref|NP_966607.1| type IV secretion system protein VirB6 [Wolbachia endosymbiont of Drosophila melanogaster]	WD_0857	9.568e-05	0.000130292	Transport and binding proteins	Other	2184	738	0.070506	0.0541065	1.3031	0.0709651	0.460103
gi|56416922	gi|58585054|ref|YP_198627.1| Type IV secretory pathway, VirB4 components [Wolbachia endosymbiont strain TRS of Brugia malayi]	gi|42520693|ref|NP_966608.1| type IV secretion system protein VirB4 [Wolbachia endosymbiont of Drosophila melanogaster]	WD_0858	0.002194	0.00406475	Transport and binding proteins	Other	1778	631	0.010131	0.013069	0.775193	0.366815	6.36532
gi|56417100	gi|58585007|ref|YP_198580.1| Type IV secretory pathway, VirB4 components [Wolbachia endosymbiont strain TRS of Brugia malayi]	gi|42520971|ref|NP_966886.1| type IV secretion system protein VirB4, putative [Wolbachia endosymbiont of Drosophila melanogaster]	WD_1173	0.003513	0.00701413	Transport and binding proteins	Other	1804	650	0.035637	0.0363235	0.9811	0.47411	11.189
gi|56417310	gi|58584406|ref|YP_197979.1| Kef-type K+ transport system, membrane component [Wolbachia endosymbiont strain TRS of Brugia malayi]	gi|42521046|ref|NP_966961.1| glutathione-regulated potassium-efflux system protein [Wolbachia endosymbiont of Drosophila melanogaster]	WD_1249	0.009971	0.0248644	Transport and binding proteins	Other	1209	507	0.021481	0.125558	0.171085	6.30758e-17	7.14294e-17
gi|56416634	gi|58584934|ref|YP_198507.1| ABC-type spermidine/putrescine transport system, ATPase component [Wolbachia endosymbiont strain TRS of Brugia malayi]	gi|42520056|ref|NP_965971.1| ABC transporter, ATP-binding protein [Wolbachia endosymbiont of Drosophila melanogaster]	WD_0153	0.01103	0.0284661	Transport and binding proteins	Unknown substrate	785	292	0.039311	0.091682	0.428776	0.000870284	0.00209579
gi|56416388	gi|58584284|ref|YP_197857.1| ABC-type antimicrobial peptide transport system, ATPase component [Wolbachia endosymbiont strain TRS of Brugia malayi]	gi|42520552|ref|NP_966467.1| ABC transporter, ATP-binding protein [Wolbachia endosymbiont of Drosophila melanogaster]	WD_0707	0.2506	2.31413	Transport and binding proteins	Unknown substrate	494	184	0.047184	0.198109	0.238172	1.01838e-08	1.37179e-08
gi|56417020	gi|58584476|ref|YP_198049.1| ABC-type protease secretion system, ATPase and permease component, AprD [Wolbachia endosymbiont strain TRS of Brugia malayi]	gi|42520610|ref|NP_966525.1| type I secretion system ATPase [Wolbachia endosymbiont of Drosophila melanogaster]	WD_0770	0.04443	0.167249	Transport and binding proteins	Unknown substrate	1737	666	0.0141995	1.41667e-05	1002.32	0.000285228	0.000601017
gi|56416500	gi|58584849|ref|YP_198422.1| Multisubunit Na+/H+ antiporter, MnhD subunit [Wolbachia endosymbiont strain TRS of Brugia malayi]	gi|42520654|ref|NP_966569.1| monovalent cation/proton antiporter subunit, putative [Wolbachia endosymbiont of Drosophila melanogaster]	WD_0816	0.3078	3.43226	Transport and binding proteins	Unknown substrate	1104	447	0.0206985	0.0100692	2.05563	0.13811	1.25362
gi|56417211	gi|58584875|ref|YP_198448.1| ABC-type transport system involved in resistance to organic solvents, ATPase component [Wolbachia endosymbiont strain TRS of Brugia malayi]	gi|42520802|ref|NP_966717.1| ABC transporter, ATP-binding protein [Wolbachia endosymbiont of Drosophila melanogaster]	WD_0990	0.003182	0.00624771	Transport and binding proteins	Unknown substrate	529	200	0.0392148	3.9e-05	1005.51	0.00106392	0.00264859
gi|56416440	gi|58584265|ref|YP_197838.1| Permease of the major facilitator superfamily [Wolbachia endosymbiont strain TRS of Brugia malayi]	gi|42520842|ref|NP_966757.1| permease, putative [Wolbachia endosymbiont of Drosophila melanogaster]	WD_1033	0.004427	0.0091802	Transport and binding proteins	Unknown substrate	916	377	0.0697237	7e-05	996.052	1.34522e-10	1.69953e-10
gi|56416420	gi|58584279|ref|YP_197852.1| ABC-type transport system involved in resistance to organic solvents, periplasmic component [Wolbachia endosymbiont strain TRS of Brugia malayi]	gi|42520910|ref|NP_966825.1| ABC transporter, periplasmic substrate-binding protein, putative [Wolbachia endosymbiont of Drosophila melanogaster]	WD_1105	0.01008	0.0255677	Transport and binding proteins	Unknown substrate	333	123	0.0760483	0.220622	0.3447	4.07656e-05	7.37782e-05
gi|56416391	gi|58584277|ref|YP_197850.1| Multisubunit Na+/H+ antiporter, MnhD subunit [Wolbachia endosymbiont strain TRS of Brugia malayi]	gi|42520912|ref|NP_966827.1| Na+/H+ antiporter subunit, putative [Wolbachia endosymbiont of Drosophila melanogaster]	WD_1107	9.765e-08	1.05505e-07	Transport and binding proteins	Unknown substrate	1061	460	0.0693403	6.9e-05	1004.93	1.19479e-12	1.45046e-12
gi|56416533	gi|58584726|ref|YP_198299.1| Predicted hydrolase of the metallo-beta-lactamase superfamily [Wolbachia endosymbiont strain TRS of Brugia malayi]	gi|42519956|ref|NP_965871.1| metallo-beta-lactamase family protein [Wolbachia endosymbiont of Drosophila melanogaster]	WD_0039	3.058e-06	3.53675e-06	Unknown function	Enzymes of unknown specificity	1194	444	0.048873	4.9e-05	997.408	7.38582e-09	9.90372e-09
gi|56417036	gi|58584888|ref|YP_198461.1| Protocatechuate 3,4-dioxygenase beta subunit [Wolbachia endosymbiont strain TRS of Brugia malayi]	gi|42519968|ref|NP_965883.1| dioxygenase, putative [Wolbachia endosymbiont of Drosophila melanogaster]	WD_0053	0.07454	0.344165	Unknown function	Enzymes of unknown specificity	551	193	0.043352	4.3e-05	1008.19	0.000648663	0.00150083
gi|56416788	gi|58584368|ref|YP_197941.1| Predicted S-adenosylmethionine-dependent methyltransferase involved in cell envelope biogenesis [Wolbachia endosymbiont strain TRS of Brugia malayi]	gi|42520071|ref|NP_965986.1| S-adenosyl-methyltransferase MraW [Wolbachia endosymbiont of Drosophila melanogaster]	WD_0170	4.806e-07	5.30906e-07	Unknown function	Enzymes of unknown specificity	760	242	0.0700163	0.000106333	658.461	2.74712e-07	3.93399e-07
gi|56416429	gi|58584802|ref|YP_198375.1| NADH:ubiquinone oxidoreductase 18 kDa subunit [Wolbachia endosymbiont strain TRS of Brugia malayi]	gi|42520073|ref|NP_965988.1| oxidoreductase, putative [Wolbachia endosymbiont of Drosophila melanogaster]	WD_0173	0.4237	6.95574	Unknown function	Enzymes of unknown specificity	235	83	0.069106	0.285662	0.241915	1.14194e-06	1.71437e-06
gi|56417267	gi|58584325|ref|YP_197898.1| 2-polyprenyl-6-methoxyphenol hydroxylase, FAD-dependent oxidoreductase [Wolbachia endosymbiont strain TRS of Brugia malayi]	gi|42520077|ref|NP_965992.1| monoxygenase family protein [Wolbachia endosymbiont of Drosophila melanogaster]	WD_0177	6.981e-09	7.27649e-09	Unknown function	Enzymes of unknown specificity	873	297	0.0685857	0.484906	0.141441	1.18594e-52	1.20431e-52
gi|56416668	gi|58584517|ref|YP_198090.1| Dephospho-CoA kinase [Wolbachia endosymbiont strain TRS of Brugia malayi]	gi|42520084|ref|NP_965999.1| kinase, putative [Wolbachia endosymbiont of Drosophila melanogaster]	WD_0185	0.006595	0.0149335	Unknown function	Enzymes of unknown specificity	516	198	0.0744348	7.5e-05	992.464	2.94366e-06	4.5946e-06
gi|56417127	gi|58584547|ref|YP_198120.1| Carbonic anhydrase/acetyltransferase, isoleucine patch superfamily [Wolbachia endosymbiont strain TRS of Brugia malayi]	gi|42520337|ref|NP_966252.1| hexapeptide transferase family protein [Wolbachia endosymbiont of Drosophila melanogaster]	WD_0466	0.05919	0.253488	Unknown function	Enzymes of unknown specificity	391	137	0.045018	4.5e-05	1000.4	0.00404107	0.0118031
gi|56416576	gi|58584855|ref|YP_198428.1| Protein containing GNAT family acetyltransferase domain [Wolbachia endosymbiont strain TRS of Brugia malayi]	gi|42520572|ref|NP_966487.1| acetyltransferase, GNAT family [Wolbachia endosymbiont of Drosophila melanogaster]	WD_0729	0.000792	0.0012754	Unknown function	Enzymes of unknown specificity	572	223	0.0832902	0.490999	0.169634	1.39699e-34	1.46139e-34
gi|56416401	gi|58585048|ref|YP_198621.1| N6-adenine-specific methylase [Wolbachia endosymbiont strain TRS of Brugia malayi]	gi|42520687|ref|NP_966602.1| methyltransferase, putative [Wolbachia endosymbiont of Drosophila melanogaster]	WD_0852	0.002077	0.00380033	Unknown function	Enzymes of unknown specificity	406	149	0.0581012	5.8e-05	1001.74	0.000456646	0.00101668
gi|56417079	gi|58584866|ref|YP_198439.1| Ribonuclease D [Wolbachia endosymbiont strain TRS of Brugia malayi]	gi|42520711|ref|NP_966626.1| 3'-5' exonuclease [Wolbachia endosymbiont of Drosophila melanogaster]	WD_0878	0.01128	0.0292389	Unknown function	Enzymes of unknown specificity	455	163	0.023771	2.4e-05	990.458	0.0333594	0.158726
gi|56416556	gi|58584803|ref|YP_198376.1| Predicted esterase [Wolbachia endosymbiont strain TRS of Brugia malayi]	gi|42520817|ref|NP_966732.1| phospholipase/carboxylesterase family protein [Wolbachia endosymbiont of Drosophila melanogaster]	WD_1006	1.482e-05	1.79848e-05	Unknown function	Enzymes of unknown specificity	560	196	0.0966437	0.413792	0.233556	6.34542e-21	6.99775e-21
gi|56416710	gi|58584693|ref|YP_198266.1| Predicted O-methyltransferase [Wolbachia endosymbiont strain TRS of Brugia malayi]	gi|42520865|ref|NP_966780.1| O-methyltransferase family protein [Wolbachia endosymbiont of Drosophila melanogaster]	WD_1057	0.7083	19.9336	Unknown function	Enzymes of unknown specificity	498	165	0.022302	0.131091	0.170126	2.30221e-07	3.24953e-07
gi|56416941	gi|58584311|ref|YP_197884.1| Multisubunit Na+/H+ antiporter, MnhD subunit [Wolbachia endosymbiont strain TRS of Brugia malayi]	gi|42520887|ref|NP_966802.1| oxidoreductase, putative [Wolbachia endosymbiont of Drosophila melanogaster]	WD_1081	0.3272	3.94643	Unknown function	Enzymes of unknown specificity	1146	480	0.085331	0.244896	0.348438	7.87922e-17	8.93988e-17
gi|56416503	gi|58584402|ref|YP_197975.1| Predicted phosphatase [Wolbachia endosymbiont strain TRS of Brugia malayi]	gi|42521043|ref|NP_966958.1| hydrolase, haloacid dehalogenase-like family [Wolbachia endosymbiont of Drosophila melanogaster]	WD_1246	0.1042	0.540195	Unknown function	Enzymes of unknown specificity	479	160	0.0348828	0.298321	0.116931	1.71511e-18	1.91651e-18
gi|56417032	gi|58584732|ref|YP_198305.1| Short-chain alcohol dehydrogenase family enzyme [Wolbachia endosymbiont strain TRS of Brugia malayi]	gi|42521088|ref|NP_967003.1| oxidoreductase, short-chain dehydrogenase/reductase family [Wolbachia endosymbiont of Drosophila melanogaster]	WD_1293	0.1492	0.990755	Unknown function	Enzymes of unknown specificity	564	213	0.024652	0.043395	0.568084	0.148965	1.46482
gi|56417124	gi|58584543|ref|YP_198116.1| Methylase of polypeptide chain release factor [Wolbachia endosymbiont strain TRS of Brugia malayi]	gi|42519929|ref|NP_965844.1| modification methylase, HemK family [Wolbachia endosymbiont of Drosophila melanogaster]	WD_0010	1	118.2	Unknown function	General	692	253	0.041039	0.363738	0.112826	5.92314e-35	6.1743e-35
gi|56416705	gi|58584719|ref|YP_198292.1| tRNA-dihydrouridine synthase [Wolbachia endosymbiont strain TRS of Brugia malayi]	gi|42519943|ref|NP_965858.1| NifR3 family protein [Wolbachia endosymbiont of Drosophila melanogaster]	WD_0025	0.01207	0.0317039	Unknown function	General	717	249	0.0174402	1.7e-05	1025.89	0.0201717	0.0820781
gi|56416525	gi|58584801|ref|YP_198374.1| Uncharacterized protein of SCO1/SenC/PrrC family, involved in biogenesis of respiratory system [Wolbachia endosymbiont strain TRS of Brugia malayi]	gi|42520015|ref|NP_965930.1| SCO1/SenC family protein [Wolbachia endosymbiont of Drosophila melanogaster]	WD_0109	1	73.875	Unknown function	General	461	175	0.014473	0.171555	0.0843636	3.5624e-12	4.3426e-12
gi|56416870	gi|58585039|ref|YP_198612.1| 1-hydroxy-2-methyl-2-(e)-butenyl 4-diphosphate synthase [Wolbachia endosymbiont strain TRS of Brugia malayi]	gi|42520021|ref|NP_965936.1| gcpE protein, putative [Wolbachia endosymbiont of Drosophila melanogaster]	WD_0116	1.289e-06	1.45105e-06	Unknown function	General	948	339	0.0515458	5.2e-05	991.266	2.22845e-07	3.13792e-07
gi|56416588	gi|58584902|ref|YP_198475.1| YggT family membrane protein [Wolbachia endosymbiont strain TRS of Brugia malayi]	gi|42520026|ref|NP_965941.1| YGGT family protein [Wolbachia endosymbiont of Drosophila melanogaster]	WD_0121	0.0004578	0.000700932	Unknown function	General	182	94	0.117092	0.411473	0.284569	2.59671e-08	3.54643e-08
gi|56416696	gi|58584936|ref|YP_198509.1| Uncharacterized ABC-type transport system, permease component [Wolbachia endosymbiont strain TRS of Brugia malayi]	gi|42520053|ref|NP_965968.1| exopolysaccharide synthesis protein ExoD-related protein [Wolbachia endosymbiont of Drosophila melanogaster]	WD_0150	0.2334	2.0588	Unknown function	General	518	216	0.0329002	3.3e-05	996.975	0.00246944	0.00668334
gi|56417232	gi|58584375|ref|YP_197948.1| Uracil-DNA glycosylase [Wolbachia endosymbiont strain TRS of Brugia malayi]	gi|42520066|ref|NP_965981.1| phage SPO1 DNA polymerase-related protein [Wolbachia endosymbiont of Drosophila melanogaster]	WD_0164	0.0004293	0.000652227	Unknown function	General	658	233	0.051466	5.2e-05	989.731	2.65494e-05	4.68987e-05
gi|56417088	gi|58584324|ref|YP_197897.1| ATPase involved in chromosome partitioning [Wolbachia endosymbiont strain TRS of Brugia malayi]	gi|42520079|ref|NP_965994.1| GTP/ATP binding protein, putative [Wolbachia endosymbiont of Drosophila melanogaster]	WD_0179	0.005522	0.012087	Unknown function	General	760	281	0.0486432	4.9e-05	992.718	6.89854e-06	1.11511e-05
gi|56417291	gi|58584951|ref|YP_198524.1| Predicted methyltransferase, contains N-terminal TPR repeats [Wolbachia endosymbiont strain TRS of Brugia malayi]	gi|42520095|ref|NP_966010.1| TPR domain protein [Wolbachia endosymbiont of Drosophila melanogaster]	WD_0198	0.01383	0.0374933	Unknown function	General	909	333	0.030849	3.1e-05	995.129	0.000142922	0.000284879
gi|56416724	gi|58584371|ref|YP_197944.1| Inactive homolog of metal-dependent proteases, putative molecular chaperone [Wolbachia endosymbiont strain TRS of Brugia malayi]	gi|42520106|ref|NP_966021.1| endopeptidase-related protein [Wolbachia endosymbiont of Drosophila melanogaster]	WD_0210	0.3594	4.8274	Unknown function	General	468	153	0.041024	0.085361	0.480594	0.0301211	0.136704
gi|56416838	gi|58584546|ref|YP_198119.1| Recombinational DNA repair protein RecO [Wolbachia endosymbiont strain TRS of Brugia malayi]	gi|42520114|ref|NP_966029.1| recO-related protein [Wolbachia endosymbiont of Drosophila melanogaster]	WD_0219	0.2943	3.10592	Unknown function	General	533	208	0.027322	0.181003	0.150948	8.25263e-12	1.0165e-11
gi|56416862	gi|58584322|ref|YP_197895.1| Predicted membrane GTPase involved in stress response [Wolbachia endosymbiont strain TRS of Brugia malayi]	gi|42520122|ref|NP_966037.1| elongation factor Tu family protein [Wolbachia endosymbiont of Drosophila melanogaster]	WD_0227	0.006102	0.0135575	Unknown function	General	1346	511	0.008693	9e-06	965.889	0.0207448	0.084996
gi|56416684	gi|58584448|ref|YP_198021.1| Preprotein translocase subunit YidC [Wolbachia endosymbiont strain TRS of Brugia malayi]	gi|42520132|ref|NP_966047.1| 60 kd inner-membrane protein [Wolbachia endosymbiont of Drosophila melanogaster]	WD_0237	3.552e-08	3.7824e-08	Unknown function	General	1419	540	0.0654638	0.157425	0.41584	1.30435e-09	1.70635e-09
gi|56416888	gi|58584614|ref|YP_198187.1| Predicted GTPase [Wolbachia endosymbiont strain TRS of Brugia malayi]	gi|42520140|ref|NP_966055.1| GTP-binding protein [Wolbachia endosymbiont of Drosophila melanogaster]	WD_0246	0.03679	0.128656	Unknown function	General	464	166	0.04216	4.2e-05	1003.81	0.00197478	0.00522475
gi|56416641	gi|58584621|ref|YP_198194.1| 2-methylthioadenine synthetase [Wolbachia endosymbiont strain TRS of Brugia malayi]	gi|42520296|ref|NP_966211.1| TRAM domain protein [Wolbachia endosymbiont of Drosophila melanogaster]	WD_0421	0.138	0.840804	Unknown function	General	1017	372	0.009577	1e-05	957.7	0.0437535	0.239024
gi|56417141	gi|58584838|ref|YP_198411.1| Uncharacterized secreted protein containing pentapeptide repeats [Wolbachia endosymbiont strain TRS of Brugia malayi]	gi|42520314|ref|NP_966229.1| pentapeptide repeat domain protein [Wolbachia endosymbiont of Drosophila melanogaster]	WD_0440	5.733e-07	6.35685e-07	Unknown function	General	1533	531	0.128748	0.58882	0.218654	1.16875e-91	1.17073e-91
gi|56417317	gi|58584419|ref|YP_197992.1| Predicted GTPase, probable translation factor [Wolbachia endosymbiont strain TRS of Brugia malayi]	gi|42520316|ref|NP_966231.1| GTP-binding protein YchF [Wolbachia endosymbiont of Drosophila melanogaster]	WD_0442	0.0005097	0.000786508	Unknown function	General	807	297	0.020804	2.1e-05	990.667	0.00463928	0.0139652
gi|56416869	gi|58584555|ref|YP_198128.1| Sec-independent protein secretion pathway component, TatC [Wolbachia endosymbiont strain TRS of Brugia malayi]	gi|42520324|ref|NP_966239.1| MttB family protein [Wolbachia endosymbiont of Drosophila melanogaster]	WD_0452	0.0006525	0.00102834	Unknown function	General	546	252	0.051113	5.1e-05	1002.22	1.93906e-05	3.35498e-05
gi|56416962	gi|58584428|ref|YP_198001.1| Cytosine/adenosine deaminase [Wolbachia endosymbiont strain TRS of Brugia malayi]	gi|42520340|ref|NP_966255.1| cytidine and deoxycytidylate deaminase family protein [Wolbachia endosymbiont of Drosophila melanogaster]	WD_0469	0.01776	0.0512008	Unknown function	General	342	126	0.032117	3.2e-05	1003.66	0.0303696	0.1389
gi|56416733	gi|58584924|ref|YP_198497.1| Membrane GTPase LepA [Wolbachia endosymbiont strain TRS of Brugia malayi]	gi|42520346|ref|NP_966261.1| GTP-binding protein LepA [Wolbachia endosymbiont of Drosophila melanogaster]	WD_0477	2.21e-07	2.40094e-07	Unknown function	General	1320	483	0.028064	0.0215673	1.30123	0.246901	3.38771
gi|56416473	gi|58584933|ref|YP_198506.1| Glutaredoxin-related protein [Wolbachia endosymbiont strain TRS of Brugia malayi]	gi|42520359|ref|NP_966274.1| glutaredoxin-related protein [Wolbachia endosymbiont of Drosophila melanogaster]	WD_0491	0.8065	31.7761	Unknown function	General	236	94	0.00131883	5.16667e-06	255.258	1	98.3333
gi|56416786	gi|58584380|ref|YP_197953.1| Predicted GTPase [Wolbachia endosymbiont strain TRS of Brugia malayi]	gi|42520361|ref|NP_966276.1| GTP-binding protein [Wolbachia endosymbiont of Drosophila melanogaster]	WD_0493	0.0003466	0.000514675	Unknown function	General	785	259	0.0434245	4.3e-05	1009.87	5.13782e-05	9.56251e-05
gi|56416587	gi|58584331|ref|YP_197904.1| Putative Mg2+ and Co2+ transporter CorB [Wolbachia endosymbiont strain TRS of Brugia malayi]	gi|42520416|ref|NP_966331.1| CBS domain protein [Wolbachia endosymbiont of Drosophila melanogaster]	WD_0558	3.622e-05	4.66362e-05	Unknown function	General	954	366	0.036041	3.6e-05	1001.14	1.35787e-05	2.30213e-05
gi|56417043	gi|58584418|ref|YP_197991.1| Fructose-1,6-bisphosphatase [Wolbachia endosymbiont strain TRS of Brugia malayi]	gi|42520536|ref|NP_966451.1| glpX protein [Wolbachia endosymbiont of Drosophila melanogaster]	WD_0687	0.01776	0.0514518	Unknown function	General	709	257	0.038502	0.090706	0.42447	0.0019171	0.00502706
gi|56416856	gi|58584285|ref|YP_197858.1| HesB/YadR/YfhF family protein [Wolbachia endosymbiont strain TRS of Brugia malayi]	gi|42520553|ref|NP_966468.1| HesB/YadR/YfhF family protein [Wolbachia endosymbiont of Drosophila melanogaster]	WD_0708	0.0335	0.111856	Unknown function	General	357	117	0.053183	5.3e-05	1003.45	0.00405462	0.0119016
gi|56416910	gi|58584817|ref|YP_198390.1| PQQ-like beta-propeller repeat-containing protein [Wolbachia endosymbiont strain TRS of Brugia malayi]	gi|42520591|ref|NP_966506.1| PQQ enzyme repeat family protein [Wolbachia endosymbiont of Drosophila melanogaster]	WD_0750	0.09426	0.460394	Unknown function	General	898	332	0.0525285	5.3e-05	991.104	2.71002e-07	3.87146e-07
gi|56416479	gi|58584757|ref|YP_198330.1| Ribosomal protein S6 [Wolbachia endosymbiont strain TRS of Brugia malayi]	gi|42520620|ref|NP_966535.1| ribosomal protein S6 family protein [Wolbachia endosymbiont of Drosophila melanogaster]	WD_0781	0.04496	0.172541	Unknown function	General	591	189	0.091183	0.124492	0.732444	0.101841	0.823101
gi|56416667	gi|58584895|ref|YP_198468.1| Putative translation factor, SUA5 [Wolbachia endosymbiont strain TRS of Brugia malayi]	gi|42520658|ref|NP_966573.1| Sua5/YciO/YrdC/YwlC family protein [Wolbachia endosymbiont of Drosophila melanogaster]	WD_0820	0.0003393	0.000501316	Unknown function	General	468	156	0.097806	0.00567567	17.2325	1.33581e-05	2.25824e-05
gi|56416708	gi|58585023|ref|YP_198596.1| Uncharacterized protein involved in tolerance to divalent cations [Wolbachia endosymbiont strain TRS of Brugia malayi]	gi|42520666|ref|NP_966581.1| periplasmic divalent cation tolerance protein [Wolbachia endosymbiont of Drosophila melanogaster]	WD_0828	0.06761	0.29819	Unknown function	General	267	87	0.08036	0.30349	0.264786	9.96963e-07	1.47791e-06
gi|56416819	gi|58585013|ref|YP_198586.1| NifU homolog involved in Fe-S cluster formation [Wolbachia endosymbiont strain TRS of Brugia malayi]	gi|42520720|ref|NP_966635.1| NifU domain protein [Wolbachia endosymbiont of Drosophila melanogaster]	WD_0889	0.3652	5.01938	Unknown function	General	299	100	0.0185645	0.313854	0.0591502	2.92842e-15	3.36141e-15
gi|56416670	gi|58584745|ref|YP_198318.1| Smr/mutS family protein [Wolbachia endosymbiont strain TRS of Brugia malayi]	gi|42520768|ref|NP_966683.1| Smr domain family protein [Wolbachia endosymbiont of Drosophila melanogaster]	WD_0952	0.111	0.591	Unknown function	General	502	168	0.052341	5.2e-05	1006.56	0.000465253	0.00103977
gi|56416794	gi|58584942|ref|YP_198515.1| Thioredoxin reductase [Wolbachia endosymbiont strain TRS of Brugia malayi]	gi|42520795|ref|NP_966710.1| pyridine nucleotide-disulphide oxidoreductase family protein [Wolbachia endosymbiont of Drosophila melanogaster]	WD_0982	0.004008	0.00811208	Unknown function	General	773	268	0.044433	4.4e-05	1009.84	3.32301e-05	5.9232e-05
gi|56417315	gi|58584984|ref|YP_198557.1| Predicted Zn-dependent protease, TldD ortholog [Wolbachia endosymbiont strain TRS of Brugia malayi]	gi|42520810|ref|NP_966725.1| tldD protein [Wolbachia endosymbiont of Drosophila melanogaster]	WD_0998	0.007372	0.017153	Unknown function	General	1048	380	0.0183218	1.8e-05	1017.88	0.00267902	0.00728398
gi|56417042	gi|58584868|ref|YP_198441.1| NAD/FAD-utilizing enzyme apparently involved in cell division, GidA [Wolbachia endosymbiont strain TRS of Brugia malayi]	gi|42520820|ref|NP_966735.1| glucose-inhibited division protein A [Wolbachia endosymbiont of Drosophila melanogaster]	WD_1009	1.753e-05	2.14498e-05	Unknown function	General	1517	547	0.032886	0.069221	0.475087	0.00039843	0.00087388
gi|56417277	gi|58585066|ref|YP_198639.1| Hemolysin TlyC, contains CBS domains [Wolbachia endosymbiont strain TRS of Brugia malayi]	gi|42520837|ref|NP_966752.1| CBS domain protein [Wolbachia endosymbiont of Drosophila melanogaster]	WD_1027	0.001635	0.00286731	Unknown function	General	639	246	0.089782	0.123162	0.728975	0.0917811	0.694241
gi|56416686	gi|58584683|ref|YP_198256.1| Phosphatidylserine decarboxylase [Wolbachia endosymbiont strain TRS of Brugia malayi]	gi|42520857|ref|NP_966772.1| phosphatidylserine decarboxylase-related protein [Wolbachia endosymbiont of Drosophila melanogaster]	WD_1049	0.0001526	0.000215757	Unknown function	General	526	188	0.057063	0.133689	0.426833	0.00112567	0.0028504
gi|56416942	gi|58584696|ref|YP_198269.1| Oligoketide cyclase/lipid transport protein [Wolbachia endosymbiont strain TRS of Brugia malayi]	gi|42520862|ref|NP_966777.1| aromatic-rich protein family [Wolbachia endosymbiont of Drosophila melanogaster]	WD_1054	0.08326	0.393653	Unknown function	General	432	147	0.0252357	2.5e-05	1009.43	0.0386027	0.196341
gi|56417173	gi|58584670|ref|YP_198243.1| NifU family protein containing thioredoxin-like domain [Wolbachia endosymbiont strain TRS of Brugia malayi]	gi|42520881|ref|NP_966796.1| NifU domain protein [Wolbachia endosymbiont of Drosophila melanogaster]	WD_1075	0.3594	4.72012	Unknown function	General	419	166	0.012639	1.3e-05	972.231	0.187211	2.04545
gi|56416911	gi|58584843|ref|YP_198416.1| Predicted GTPase [Wolbachia endosymbiont strain TRS of Brugia malayi]	gi|42520904|ref|NP_966819.1| GTP-binding protein [Wolbachia endosymbiont of Drosophila melanogaster]	WD_1098	0.3428	4.31053	Unknown function	General	1053	369	0.047377	0.279263	0.16965	2.1644e-30	2.30089e-30
gi|56417054	gi|58584505|ref|YP_198078.1| Uncharacterized homolog of plant Iojap protein [Wolbachia endosymbiont strain TRS of Brugia malayi]	gi|42520921|ref|NP_966836.1| iojap-related protein [Wolbachia endosymbiont of Drosophila melanogaster]	WD_1117	0.05376	0.223748	Unknown function	General	271	95	0.079485	0.213013	0.373146	0.00106499	0.00266248
gi|56416647	gi|58584498|ref|YP_198071.1| HIT family hydrolase [Wolbachia endosymbiont strain TRS of Brugia malayi]	gi|42520929|ref|NP_966844.1| HIT family protein [Wolbachia endosymbiont of Drosophila melanogaster]	WD_1125	0.09665	0.488206	Unknown function	General	272	106	0.032902	3.3e-05	997.03	0.0498059	0.288093
gi|56416584	gi|58584299|ref|YP_197872.1| Predicted sulfurtransferase [Wolbachia endosymbiont strain TRS of Brugia malayi]	gi|42520937|ref|NP_966852.1| rhodanese domain protein [Wolbachia endosymbiont of Drosophila melanogaster]	WD_1135	3.701e-08	3.94818e-08	Unknown function	General	626	220	0.055694	5.6e-05	994.536	2.04755e-05	3.56358e-05
gi|56417092	gi|58584301|ref|YP_197874.1| Uncharacterized protein affecting Mg2+/Co2+ transport [Wolbachia endosymbiont strain TRS of Brugia malayi]	gi|42520943|ref|NP_966858.1| apaG protein [Wolbachia endosymbiont of Drosophila melanogaster]	WD_1141	0.03636	0.126404	Unknown function	General	325	125	0.0526262	0.195348	0.269397	1.37559e-05	2.33889e-05
gi|56416571	gi|58584988|ref|YP_198561.1| Possible ATPase involved in DNA replication initiation, DnaA paralog [Wolbachia endosymbiont strain TRS of Brugia malayi]	gi|42520947|ref|NP_966862.1| chromosomal DNA replication initiator-related protein [Wolbachia endosymbiont of Drosophila melanogaster]	WD_1146	0.2815	2.91871	Unknown function	General	481	182	0.050462	0.30114	0.16757	5.92817e-17	6.70042e-17
gi|56417194	gi|58584978|ref|YP_198551.1| Glutamate-cysteine ligase [Wolbachia endosymbiont strain TRS of Brugia malayi]	gi|42520985|ref|NP_966900.1| glutamate--cysteine ligase-related protein [Wolbachia endosymbiont of Drosophila melanogaster]	WD_1188	0.001083	0.00182351	Unknown function	General	908	319	0.051801	5.2e-05	996.173	5.1974e-07	7.53432e-07
gi|56416487	gi|58584998|ref|YP_198571.1| Predicted alternative thymidylate synthase [Wolbachia endosymbiont strain TRS of Brugia malayi]	gi|42520995|ref|NP_966910.1| thy1 protein [Wolbachia endosymbiont of Drosophila melanogaster]	WD_1198	0.0001526	0.00021473	Unknown function	General	654	219	0.029899	3e-05	996.633	0.00287778	0.00797132
gi|56416789	gi|58584514|ref|YP_198087.1| 5-formyltetrahydrofolate cyclo-ligase [Wolbachia endosymbiont strain TRS of Brugia malayi]	gi|42521063|ref|NP_966978.1| 5-formyltetrahydrofolate cyclo-ligase, putative [Wolbachia endosymbiont of Drosophila melanogaster]	WD_1268	0.000696	0.00110278	Unknown function	General	428	142	0.131458	0.523116	0.251298	8.6494e-20	9.57438e-20
gi|56417264	gi|58584309|ref|YP_197882.1| Uncharacterized protein involved in an early stage of isoprenoid biosynthesis [Wolbachia endosymbiont strain TRS of Brugia malayi]	gi|42521066|ref|NP_966981.1| enhancing lycopene biosynthesis protein 2, putative [Wolbachia endosymbiont of Drosophila melanogaster]	WD_1271	0.01817	0.0534252	Unknown function	General	537	186	0.03232	3.2e-05	1010	0.00596212	0.018811
gi|56416691	gi|58584392|ref|YP_197965.1| Probable fructose-1,6-bisphosphatase, inositol monophosphatase family [Wolbachia endosymbiont strain TRS of Brugia malayi]	gi|42521075|ref|NP_966990.1| inositol monophosphatase family protein [Wolbachia endosymbiont of Drosophila melanogaster]	WD_1280	0.04659	0.182349	Unknown function	General	566	199	0.030074	3e-05	1002.47	0.00559785	0.0174748
gi|56416843	gi|58584387|ref|YP_197960.1| Peroxiredoxin [Wolbachia endosymbiont strain TRS of Brugia malayi]	gi|42521080|ref|NP_966995.1| bacterioferritin comigratory protein [Wolbachia endosymbiont of Drosophila melanogaster]	WD_1285	0.09545	0.474042	Unknown function	General	366	114	0.034099	3.4e-05	1002.91	0.0369767	0.18333

## Sheet: wBm all data
anaId	wBmId	wMelId	model uncorrected p-value	model BH corrected p-value	roleMain	roleSub	N	S	dN	dS	dN/dS	Fisher's exact test uncorrected p-value	Fisher's exact test BH corrected p-value
gi|56416968	gi|58584437	gi|42520250	0.0009721	0.00188364	Amino acid biosynthesis	Aspartate family	636	225	0.0722822	0.353001	0.204765	1.41459e-21	1.65927e-21
gi|56417299	gi|58584706	gi|42520558	0.005522	0.0145692	Amino acid biosynthesis	Aspartate family	639	231	0.087787	0.17036	0.515303	0.000795079	0.00220233
gi|56416646	gi|58584470	gi|42520615	1.307e-05	1.70516e-05	Amino acid biosynthesis	Aspartate family	656	253	0.043558	0.21618	0.201489	3.80631e-14	4.95744e-14
gi|56417309	gi|58584825	gi|42520627	6.218e-06	7.88592e-06	Amino acid biosynthesis	Aspartate family	941	325	0.0901172	0.334338	0.269539	2.74718e-23	3.18436e-23
gi|56416561	gi|58584750	gi|42520748	0.06063	0.3171	Amino acid biosynthesis	Aspartate family	951	342	0.059211	0.359135	0.164871	4.17315e-38	4.46043e-38
gi|56417259	gi|58584303	gi|42520770	0.007455	0.0209805	Amino acid biosynthesis	Aspartate family	758	286	0.0569848	0.325767	0.174925	4.27268e-27	4.81084e-27
gi|56417069	gi|58584698	gi|42520775	0.0007188	0.00131929	Amino acid biosynthesis	Aspartate family	943	344	0.0927007	0.499459	0.185602	6.56694e-53	6.73825e-53
gi|56416721	gi|58584263	gi|42520839	0.05249	0.265142	Amino acid biosynthesis	Aspartate family	910	332	0.076535	0.533727	0.143397	4.464e-64	4.50986e-64
gi|56417293	gi|58584775	gi|42521005	1.507e-07	1.67413e-07	Amino acid biosynthesis	Aspartate family	614	223	0.054194	0.106241	0.510104	0.00635424	0.023142
gi|56416887	gi|58584613	gi|42520139	0.01278	0.0436588	Amino acid biosynthesis	Glutamate family	734	247	0.0533645	0.154442	0.345531	1.55292e-06	2.71072e-06
gi|56416913	gi|58584911	gi|42520533	8.683e-07	1.01216e-06	Amino acid biosynthesis	Glutamate family	1000	329	0.072142	0.017376	4.15182	6.78508e-05	0.000145043
gi|56416591	gi|58584389	gi|42521078	7.466e-08	8.18628e-08	Amino acid biosynthesis	Glutamate family	884	319	0.0386207	0.000999167	38.6529	2.37476e-05	4.86496e-05
gi|56417022	gi|58584769	gi|42521090	3.73e-09	3.93648e-09	Amino acid biosynthesis	Glutamate family	2582	988	0.0294767	0.00075	39.3022	3.33389e-10	4.77426e-10
gi|56416518	gi|58584533	gi|42521115	6.678e-05	9.69705e-05	Amino acid biosynthesis	Glutamate family	623	202	0.059242	5.9e-05	1004.1	2.3417e-05	4.78064e-05
gi|56416820	gi|58584289	gi|42520809	5.045e-06	6.33035e-06	Amino acid biosynthesis	Other	939	330	0.0444795	4.5e-05	988.433	2.51349e-06	4.45333e-06
gi|56416482	gi|58584266	gi|42520844	0.03811	0.170629	Amino acid biosynthesis	Serine family	946	359	0.076276	0.380151	0.200646	2.14168e-36	2.30582e-36
gi|56416494	gi|58584334	gi|42520413	4.451e-06	5.54966e-06	Biosynthesis of cofactors, prosthetic groups, and carriers	Folic acid	652	245	0.0786018	0.418318	0.1879	9.78901e-30	1.08156e-29
gi|56416507	gi|58584813	gi|42520207	1	98.5	Biosynthesis of cofactors, prosthetic groups, and carriers	Glutathione and analogs	690	246	0.0760252	0.218944	0.347236	6.36024e-09	9.52422e-09
gi|56416654	gi|58584630	gi|42520061	0.001548	0.00319884	Biosynthesis of cofactors, prosthetic groups, and carriers	Heme, porphyrin, and cobalamin	782	268	0.042	0.117844	0.356404	1.81544e-05	3.64324e-05
gi|56417073	gi|58584564	gi|42520188	0.006239	0.0170706	Biosynthesis of cofactors, prosthetic groups, and carriers	Heme, porphyrin, and cobalamin	659	256	0.065282	6.5e-05	1004.34	4.98932e-07	8.38661e-07
gi|56416851	gi|58585034	gi|42520403	0.001532	0.00315475	Biosynthesis of cofactors, prosthetic groups, and carriers	Heme, porphyrin, and cobalamin	669	240	0.037926	3.8e-05	998.053	0.00041593	0.00106233
gi|56416935	gi|58584985	gi|42520812	1	591	Biosynthesis of cofactors, prosthetic groups, and carriers	Heme, porphyrin, and cobalamin	602	208	0.0810755	0.412753	0.196426	3.40176e-25	3.89717e-25
gi|56417276	gi|58584262	gi|42520838	1.558e-09	9.20778e-07	Biosynthesis of cofactors, prosthetic groups, and carriers	Heme, porphyrin, and cobalamin	784	281	0.074456	0.321696	0.231448	7.75788e-22	9.08165e-22
gi|56417013	gi|58584976	gi|42520983	0.004189	0.0103586	Biosynthesis of cofactors, prosthetic groups, and carriers	Heme, porphyrin, and cobalamin	819	303	0.0759205	0.27114	0.280004	2.88734e-16	3.64003e-16
gi|56416886	gi|58584966	gi|42521011	0.1198	0.885023	Biosynthesis of cofactors, prosthetic groups, and carriers	Heme, porphyrin, and cobalamin	659	217	0.0291508	2.9e-05	1005.2	0.00419626	0.0143942
gi|56417205	gi|58584393	gi|42521074	0.04715	0.232214	Biosynthesis of cofactors, prosthetic groups, and carriers	Heme, porphyrin, and cobalamin	906	330	0.017759	0.055117	0.322205	0.000875545	0.00247163
gi|56416927	gi|58584561	gi|42520269	0.1552	1.25648	Biosynthesis of cofactors, prosthetic groups, and carriers	Lipoate	694	245	0.0189573	1.9e-05	997.754	0.0190612	0.0871791
gi|56416763	gi|58584455	gi|42520230	4.197e-05	5.91987e-05	Biosynthesis of cofactors, prosthetic groups, and carriers	Menaquinone and ubiquinone	908	313	0.021714	2.2e-05	987	0.00253404	0.00808152
gi|56417067	gi|58584462	gi|42520270	0.2003	1.90931	Biosynthesis of cofactors, prosthetic groups, and carriers	Menaquinone and ubiquinone	559	206	0.0675282	6.8e-05	993.061	4.67183e-06	8.75041e-06
gi|56416813	gi|58584333	gi|42520414	0.0002953	0.000494397	Biosynthesis of cofactors, prosthetic groups, and carriers	Menaquinone and ubiquinone	455	163	0.0573542	0.524154	0.109422	1.0646e-35	1.15039e-35
gi|56417209	gi|58584789	gi|42520637	1.289e-06	1.5236e-06	Biosynthesis of cofactors, prosthetic groups, and carriers	Menaquinone and ubiquinone	726	258	0.054029	0.167576	0.322416	1.04737e-07	1.66115e-07
gi|56416639	gi|58584971	gi|42520759	3.778e-08	4.11197e-08	Biosynthesis of cofactors, prosthetic groups, and carriers	Menaquinone and ubiquinone	1064	394	0.0406392	0.070116	0.579599	0.0133667	0.0571474
gi|56416610	gi|58584841	gi|42520906	4.052e-06	5.0099e-06	Biosynthesis of cofactors, prosthetic groups, and carriers	Menaquinone and ubiquinone	406	140	0.038266	3.8e-05	1007	0.00808484	0.0315898
gi|56416957	gi|58584994	gi|42520989	0.01677	0.0615594	Biosynthesis of cofactors, prosthetic groups, and carriers	Menaquinone and ubiquinone	791	286	0.138484	0.228529	0.60598	0.000501583	0.00132113
gi|56417243	gi|58584637	gi|42521108	0.003079	0.00722099	Biosynthesis of cofactors, prosthetic groups, and carriers	Menaquinone and ubiquinone	1082	406	0.031754	0.00285633	11.117	0.00017931	0.000423171
gi|56416970	gi|58584792	gi|42521109	0.009427	0.0291694	Biosynthesis of cofactors, prosthetic groups, and carriers	Menaquinone and ubiquinone	635	268	0.061837	0.343866	0.179829	1.41413e-25	1.61381e-25
gi|56416706	gi|58584433	gi|42520240	0.002368	0.00514518	Biosynthesis of cofactors, prosthetic groups, and carriers	Other	654	231	0.040956	4.1e-05	998.927	0.000245937	0.000592256
gi|56416456	gi|58585061	gi|42520390	0.5716	17.7798	Biosynthesis of cofactors, prosthetic groups, and carriers	Other	527	169	0.022594	0.197539	0.114377	7.73587e-13	1.02796e-12
gi|56416872	gi|58584439	gi|42520804	0.001925	0.00409236	Biosynthesis of cofactors, prosthetic groups, and carriers	Other	880	314	0.033994	0.015835	2.14676	0.0686898	0.422156
gi|56416718	gi|58585058	gi|42520387	0.04945	0.245588	Biosynthesis of cofactors, prosthetic groups, and carriers	Pantothenate and coenzyme A	377	133	0.0436675	4.4e-05	992.443	0.00730139	0.0276142
gi|56416436	gi|58584657	gi|42520706	7.431e-07	8.64512e-07	Biosynthesis of cofactors, prosthetic groups, and carriers	Pyridine nucleotides	578	218	0.0445755	4.5e-05	990.567	0.000207854	0.000492505
gi|56417290	gi|58584536	gi|42519922	0.1871	1.72775	Biosynthesis of cofactors, prosthetic groups, and carriers	Riboflavin, FMN, and FAD	842	301	0.087672	0.0879152	0.997234	0.521893	20.5278
gi|56416447	gi|58584344	gi|42520035	0.07013	0.391008	Biosynthesis of cofactors, prosthetic groups, and carriers	Riboflavin, FMN, and FAD	447	171	0.073133	0.357864	0.20436	1.48347e-16	1.85828e-16
gi|56416683	gi|58584449	gi|42520133	1.445e-06	1.71485e-06	Biosynthesis of cofactors, prosthetic groups, and carriers	Riboflavin, FMN, and FAD	390	142	0.0739595	0.49708	0.148788	1.08608e-25	1.23704e-25
gi|56417185	gi|58584570	gi|42520502	0.008243	0.0241169	Biosynthesis of cofactors, prosthetic groups, and carriers	Riboflavin, FMN, and FAD	502	149	0.0379413	3.8e-05	998.456	0.00661785	0.0242517
gi|56416383	gi|58584287	gi|42520555	0.6101	22.5356	Biosynthesis of cofactors, prosthetic groups, and carriers	Riboflavin, FMN, and FAD	862	317	0.103547	0.588706	0.175889	6.38369e-63	6.46034e-63
gi|56417122	gi|58584673	gi|42520600	0.01154	0.0385319	Biosynthesis of cofactors, prosthetic groups, and carriers	Riboflavin, FMN, and FAD	755	271	0.0957837	0.446824	0.214366	4.23695e-33	4.61218e-33
gi|56416508	gi|58584827	gi|42520004	1.109e-08	1.18951e-08	Cell envelope	Biosynthesis and degradation of murein sacculus and peptidoglycan	790	275	0.0781542	0.535021	0.146077	6.22321e-54	6.36342e-54
gi|56417129	gi|58584548	gi|42520006	0.07639	0.442613	Cell envelope	Biosynthesis and degradation of murein sacculus and peptidoglycan	824	316	0.057894	0.449786	0.128714	6.32258e-51	6.52154e-51
gi|56416410	gi|58584349	gi|42520038	5.485e-06	6.92657e-06	Cell envelope	Biosynthesis and degradation of murein sacculus and peptidoglycan	971	349	0.072599	0.122613	0.592099	0.00311278	0.0104349
gi|56416689	gi|58584814	gi|42520208	0.0002543	0.000418639	Cell envelope	Biosynthesis and degradation of murein sacculus and peptidoglycan	825	291	0.128354	0.452557	0.283619	1.54011e-28	1.72095e-28
gi|56416380	gi|58584378	gi|42520363	0.0001848	0.000292806	Cell envelope	Biosynthesis and degradation of murein sacculus and peptidoglycan	1294	416	0.125017	0.434501	0.287725	1.79808e-38	1.91492e-38
gi|56416852	gi|58585035	gi|42520402	0.0001183	0.00017927	Cell envelope	Biosynthesis and degradation of murein sacculus and peptidoglycan	654	249	0.0678687	6.8e-05	998.069	4.51868e-07	7.55247e-07
gi|56417202	gi|58584336	gi|42520562	2.961e-10	1.74995e-08	Cell envelope	Biosynthesis and degradation of murein sacculus and peptidoglycan	1340	472	0.049654	5e-05	993.08	1.06466e-09	1.54716e-09
gi|56416531	gi|58584765	gi|42520684	0.01603	0.058121	Cell envelope	Biosynthesis and degradation of murein sacculus and peptidoglycan	1251	429	0.0888053	0.171644	0.517381	3.20202e-06	5.83084e-06
gi|56416559	gi|58584749	gi|42520747	0.0004434	0.000773007	Cell envelope	Biosynthesis and degradation of murein sacculus and peptidoglycan	1190	400	0.157243	0.4924	0.31934	1.76325e-38	1.87444e-38
gi|56417208	gi|58584900	gi|42520907	0.2857	3.75219	Cell envelope	Biosynthesis and degradation of murein sacculus and peptidoglycan	754	290	0.115002	0.512528	0.224382	8.81846e-40	9.27432e-40
gi|56416374	gi|58584276	gi|42520913	0.004378	0.0110573	Cell envelope	Biosynthesis and degradation of murein sacculus and peptidoglycan	780	339	0.065065	0.114089	0.570302	0.00434805	0.0150021
gi|56416916	gi|58584496	gi|42520932	5.183e-05	7.4711e-05	Cell envelope	Biosynthesis and degradation of murein sacculus and peptidoglycan	1152	414	0.11705	0.481975	0.242855	1.15207e-49	1.19041e-49
gi|56416466	gi|58584997	gi|42520994	0.0001609	0.000251566	Cell envelope	Biosynthesis and degradation of murein sacculus and peptidoglycan	949	335	0.0253423	2.5e-05	1013.69	0.000653723	0.0017774
gi|56416728	gi|58584414	gi|42521054	0.00713	0.0199708	Cell envelope	Biosynthesis and degradation of murein sacculus and peptidoglycan	803	304	0.0179905	1.8e-05	999.472	0.0108219	0.0446498
gi|56416478	gi|58584343	gi|42520034	4.067e-05	5.70926e-05	Cell envelope	Other	419	178	0.106108	0.225402	0.470749	0.000154893	0.000359791
gi|56416864	gi|58584699	gi|42520091	1.262e-06	1.48871e-06	Cell envelope	Other	515	211	0.149084	0.198645	0.750505	0.0649168	0.379217
gi|56416824	gi|58584526	gi|42520109	0.000854	0.00161767	Cell envelope	Other	308	124	0.118178	0.000118	1001.51	2.73705e-06	4.87873e-06
gi|56416428	gi|58585019	gi|42520143	6.561e-07	7.60304e-07	Cell envelope	Other	664	287	0.064098	0.509493	0.125808	3.87477e-52	3.98278e-52
gi|56416506	gi|58584812	gi|42520206	7.7e-08	8.45855e-08	Cell envelope	Other	435	159	0.0298423	0.109749	0.271915	0.000366411	0.000923857
gi|56417312	gi|58584468	gi|42520292	0.002883	0.00660408	Cell envelope	Other	315	129	0.109996	0.621944	0.176859	5.37909e-27	6.06819e-27
gi|56417074	gi|58584928	gi|42520353	9.906e-11	3.90296e-09	Cell envelope	Other	678	246	0.098002	0.461477	0.212366	6.82993e-32	7.46233e-32
gi|56416777	gi|58584377	gi|42520364	0.0347	0.149691	Cell envelope	Other	557	175	0.0320588	0.007233	4.4323	0.0370234	0.186699
gi|56417227	gi|58584340	gi|42520609	2.058e-06	2.47211e-06	Cell envelope	Other	601	254	0.042354	0.135169	0.313341	3.39543e-06	6.22144e-06
gi|56416918	gi|58585050	gi|42520689	0.2003	1.94061	Cell envelope	Other	4031	1303	0.047767	0.0872042	0.547761	2.17961e-07	3.54262e-07
gi|56416919	gi|58585051	gi|42520690	1	147.75	Cell envelope	Other	3188	1009	0.117657	0.30064	0.391355	7.88245e-39	8.36447e-39
gi|56416920	gi|58585052	gi|42520691	0.0009826	0.00191025	Cell envelope	Other	2305	788	0.053406	0.095858	0.557137	2.94329e-05	6.11459e-05
gi|56417258	gi|58584747	gi|42520766	0.008335	0.0245074	Cell envelope	Other	511	212	0.0546333	0.545889	0.100081	7.28046e-48	7.53591e-48
gi|56417212	gi|58584874	gi|42520801	0.0001733	0.000272394	Cell envelope	Other	552	228	0.046007	0.240119	0.191601	9.8387e-15	1.26192e-14
gi|56416427	gi|58584689	gi|42520870	1.829e-05	2.42908e-05	Cell envelope	Other	661	221	0.047883	0.185697	0.257856	2.73881e-09	4.06005e-09
gi|56417133	gi|58584315	gi|42520891	0.07274	0.409422	Cell envelope	Other	1777	611	0.063108	0.0880428	0.716787	0.0228405	0.105281
gi|56416952	gi|58584412	gi|42521052	1.19e-05	1.54569e-05	Cell envelope	Other	535	176	0.026276	2.6e-05	1010.62	0.0178739	0.0792901
gi|56416677	gi|58584806	gi|42520883	7.909e-05	0.000116855	Cellular processes	Adaptations to atypical conditions	613	206	0.0532463	0.258374	0.206082	2.55904e-14	3.31104e-14
gi|56416469	gi|58584964	gi|42521032	0.0008092	0.00151821	Cellular processes	Adaptations to atypical conditions	238	84	0.048193	0.487781	0.0988005	1.16502e-18	1.42017e-18
gi|56416509	gi|58584828	gi|42520005	0.03552	0.154355	Cellular processes	Cell division	569	205	0.088716	0.215141	0.412363	4.66568e-06	8.71125e-06
gi|56416589	gi|58584901	gi|42520025	8.401e-09	8.97828e-09	Cellular processes	Cell division	1659	621	0.039204	0.146942	0.2668	2.27e-17	2.7902e-17
gi|56417148	gi|58584373	gi|42520068	0.002368	0.00516416	Cellular processes	Cell division	942	336	0.0432012	4.3e-05	1004.68	2.92673e-06	5.26455e-06
gi|56416906	gi|58584452	gi|42520216	2.559e-05	3.47671e-05	Cellular processes	Cell division	436	161	0.024712	0.104726	0.235968	0.000124638	0.000279605
gi|56417247	gi|58584859	gi|42520566	0.002821	0.00641235	Cellular processes	Cell division	935	355	0.0291863	2.9e-05	1006.43	0.000151489	0.000349134
gi|56417080	gi|58584853	gi|42520575	0.09665	0.614195	Cellular processes	Cell division	633	240	0.011915	0.221912	0.0536924	7.30595e-24	8.41897e-24
gi|56416939	gi|58584268	gi|42520585	0.1492	1.19158	Cellular processes	Cell division	648	252	0.0836033	0.194849	0.429068	5.34793e-06	1.01783e-05
gi|56416944	gi|58584753	gi|42520751	0.00862	0.02586	Cellular processes	Cell division	1384	476	0.039551	0.061243	0.645804	0.0394383	0.20411
gi|56417151	gi|58584410	gi|42521050	0.5598	15.7544	Cellular processes	Cell division	1359	492	0.0313705	5.16667e-05	607.171	1.41854e-06	2.46885e-06
gi|56417150	gi|58584411	gi|42521051	0.01278	0.0439127	Cellular processes	Cell division	1117	392	0.106606	0.507607	0.210017	8.35213e-57	8.49613e-57
gi|56416924	gi|58584480	gi|42520581	1.797e-07	2.00761e-07	Cellular processes	Detoxification	524	160	0.020244	0.130335	0.155323	2.12661e-07	3.44697e-07
gi|56416720	gi|58584824	gi|42520597	0.09665	0.627694	Cellular processes	Detoxification	472	152	0.033989	3.4e-05	999.676	0.0107819	0.0441757
gi|56416632	gi|58584692	gi|42520866	0.4237	7.15448	Cellular processes	Detoxification	486	183	0.060624	0.352869	0.171803	3.71424e-20	4.41815e-20
gi|56417109	gi|58585025	gi|42520669	7.198e-06	9.2278e-06	Cellular processes	Other	827	283	0.0111873	1.1e-05	1017.03	0.069951	0.434432
gi|56417110	gi|58585026	gi|42520670	0.3652	5.67982	Cellular processes	Other	668	208	0.0174262	1.7e-05	1025.07	0.0377551	0.1937
gi|56416562	gi|58584751	gi|42520749	0.0001928	0.000308793	Cellular processes	Other	339	135	0.0963387	0.114723	0.839753	0.38315	7.53528
gi|56417017	gi|58584839	gi|42520315	3.927e-06	4.83512e-06	Cellular processes	Pathogenesis	1009	362	0.078448	7.9e-05	993.013	1.3022e-11	1.79509e-11
gi|56417226	gi|58584382	gi|42520821	0.002317	0.00501592	Cellular processes	Pathogenesis	1074	434	0.0863842	0.0839305	1.02923	0.454053	13.3946
gi|56416752	gi|58584664	gi|42519999	5.255e-10	3.88213e-08	Cellular processes	Toxin production and resistance	641	220	0.0677493	6.76667e-05	1001.22	2.12388e-06	3.75176e-06
gi|56416488	gi|58584461	gi|42520261	0.6714	26.4532	Cellular processes	Toxin production and resistance	862	348	0.0954182	0.348982	0.273419	3.17385e-24	3.65024e-24
gi|56416795	gi|58584963	gi|42521031	2.726e-05	3.73797e-05	Cellular processes	Toxin production and resistance	1011	327	0.036873	0.018117	2.03527	0.0684766	0.416507
gi|56416914	gi|58584307	gi|42521069	4.471e-05	6.36713e-05	Cellular processes	Toxin production and resistance	743	289	0.0576647	0.0368105	1.56653	0.128264	1.05105
gi|56417077	gi|58584483	gi|42520397	0.005772	0.0155057	Central intermediary metabolism	Amino sugars	1332	504	0.046268	0.053534	0.864273	0.303011	3.97281
gi|56417266	gi|58584956	gi|42520041	0.01924	0.0733603	Central intermediary metabolism	Other	914	304	0.0361643	3.6e-05	1004.56	6.62088e-05	0.000141022
gi|56416821	gi|58584282	gi|42520550	1.228e-10	5.58268e-09	Central intermediary metabolism	Other	1151	415	0.0543502	0.0333272	1.63081	0.0551495	0.304096
gi|56417082	gi|58584840	gi|42521059	0.01447	0.0509034	Central intermediary metabolism	Phosphorus compounds	380	145	0.058777	0.053258	1.10363	0.54692	24.8218
gi|56416375	gi|58584918	gi|42519971	0.0007188	0.0013152	DNA metabolism	Chromosome-associated proteins	235	77	0.051762	0.534826	0.0967828	1.63017e-19	1.96286e-19
gi|56416674	gi|58584503	gi|42520924	0.008151	0.0237303	DNA metabolism	Degradation of DNA	577	215	0.066116	6.6e-05	1001.76	4.20596e-06	7.80351e-06
gi|56416662	gi|58584534	gi|42519921	1.415e-06	1.67588e-06	DNA metabolism	DNA replication, recombination, and repair	1029	387	0.0275923	2.8e-05	985.44	0.000118461	0.000263743
gi|56416800	gi|58584800	gi|42520014	4.359e-06	5.40077e-06	DNA metabolism	DNA replication, recombination, and repair	517	188	0.0545795	5.5e-05	992.355	0.000138379	0.000316447
gi|56416812	gi|58585021	gi|42520018	0.007455	0.0210809	DNA metabolism	DNA replication, recombination, and repair	1780	608	0.0272205	8.71667e-05	312.281	6.35819e-07	1.07797e-06
gi|56417274	gi|58584954	gi|42520047	0.0001462	0.000225598	DNA metabolism	DNA replication, recombination, and repair	386	115	0.056076	5.6e-05	1001.36	0.00279767	0.00922135
gi|56416629	gi|58584629	gi|42520057	1.706e-07	1.89877e-07	DNA metabolism	DNA replication, recombination, and repair	1376	487	0.102896	0.0828268	1.2423	0.103107	0.779911
gi|56416649	gi|58584515	gi|42520087	2.902e-06	3.52898e-06	DNA metabolism	DNA replication, recombination, and repair	1880	688	0.0444085	0.221919	0.200111	4.05862e-38	4.33018e-38
gi|56417161	gi|58584384	gi|42520197	0.04042	0.186627	DNA metabolism	DNA replication, recombination, and repair	1274	487	0.0428973	4.3e-05	997.612	1.33052e-08	2.01283e-08
gi|56416702	gi|58584454	gi|42520228	0.1096	0.771114	DNA metabolism	DNA replication, recombination, and repair	1345	518	0.101084	0.320573	0.315322	5.31102e-28	5.94593e-28
gi|56416960	gi|58584557	gi|42520234	0.01091	0.0358212	DNA metabolism	DNA replication, recombination, and repair	1076	406	0.0274362	0.220256	0.124565	2.18241e-29	2.41581e-29
gi|56417029	gi|58584431	gi|42520237	0.09194	0.560171	DNA metabolism	DNA replication, recombination, and repair	510	180	0.136854	0.471004	0.290559	1.04901e-18	1.27349e-18
gi|56417018	gi|58584432	gi|42520239	3.748e-07	4.29277e-07	DNA metabolism	DNA replication, recombination, and repair	2510	934	0.0844097	0.116766	0.722898	0.00273797	0.00897444
gi|56417058	gi|58584819	gi|42520593	0.01414	0.0494482	DNA metabolism	DNA replication, recombination, and repair	892	314	0.04039	4e-05	1009.75	1.59543e-05	3.18007e-05
gi|56416658	gi|58584471	gi|42520614	0.0005377	0.000957171	DNA metabolism	DNA replication, recombination, and repair	398	139	0.057584	5.8e-05	992.828	0.000859027	0.00241346
gi|56416472	gi|58584805	gi|42520616	6.402e-05	9.27349e-05	DNA metabolism	DNA replication, recombination, and repair	1527	555	0.0880933	0.11037	0.798165	0.0820515	0.550118
gi|56416564	gi|58584756	gi|42520619	0.0008633	0.00164055	DNA metabolism	DNA replication, recombination, and repair	2474	916	0.0222155	2.2e-05	1009.8	2.53895e-08	3.89086e-08
gi|56416622	gi|58584622	gi|42520628	0.0001274	0.000194055	DNA metabolism	DNA replication, recombination, and repair	467	169	0.039209	0.0210583	1.86192	0.261629	3.21586
gi|56416666	gi|58584896	gi|42520657	1.304e-07	1.44049e-07	DNA metabolism	DNA replication, recombination, and repair	662	232	0.083987	0.443085	0.189551	5.75959e-31	6.31628e-31
gi|56417302	gi|58584892	gi|42520662	0.0002262	0.000368276	DNA metabolism	DNA replication, recombination, and repair	1561	566	0.0343742	3.4e-05	1011	4.32736e-08	6.77226e-08
gi|56417238	gi|58585030	gi|42520676	0.04391	0.212712	DNA metabolism	DNA replication, recombination, and repair	1454	502	0.082986	0.0870657	0.953143	0.410316	10.0869
gi|56416681	gi|58584521	gi|42520741	4.613e-18	1.00973e-16	DNA metabolism	DNA replication, recombination, and repair	2117	754	0.0269568	2.7e-05	998.401	2.34886e-08	3.58095e-08
gi|56416619	gi|58584885	gi|42520776	0.005902	0.0159273	DNA metabolism	DNA replication, recombination, and repair	1458	558	0.0348455	0.00415833	8.37968	6.34871e-06	1.22011e-05
gi|56416778	gi|58584986	gi|42520813	0.1797	1.60913	DNA metabolism	DNA replication, recombination, and repair	607	221	0.055577	5.6e-05	992.446	2.01701e-05	4.07546e-05
gi|56417214	gi|58584982	gi|42520815	0.002077	0.00443143	DNA metabolism	DNA replication, recombination, and repair	1942	710	0.045764	0.100795	0.454029	3.16755e-07	5.24959e-07
gi|56416424	gi|58584684	gi|42520858	0.0006666	0.00121593	DNA metabolism	DNA replication, recombination, and repair	782	295	0.0283925	2.8e-05	1014.02	0.000805559	0.00224189
gi|56417261	gi|58584691	gi|42520868	0.03087	0.129391	DNA metabolism	DNA replication, recombination, and repair	1196	409	0.0332373	3.3e-05	1007.19	6.55619e-06	1.2641e-05
gi|56417078	gi|58584686	gi|42520873	0.002146	0.00462878	DNA metabolism	DNA replication, recombination, and repair	875	316	0.0617872	0.00654	9.44758	4.88938e-06	9.18706e-06
gi|56417157	gi|58584836	gi|42520900	1.522e-06	1.81351e-06	DNA metabolism	DNA replication, recombination, and repair	329	106	0.050303	5e-05	1006.06	0.00781516	0.0301369
gi|56416489	gi|58584510	gi|42520917	0.09786	0.642614	DNA metabolism	DNA replication, recombination, and repair	728	265	0.0424253	0.0197922	2.14354	0.0513276	0.277828
gi|56416490	gi|58584509	gi|42520918	0.005522	0.0146345	DNA metabolism	DNA replication, recombination, and repair	428	166	0.056185	0.261694	0.214697	4.38178e-11	6.12619e-11
gi|56416713	gi|58584298	gi|42520935	2.843e-05	3.91658e-05	DNA metabolism	DNA replication, recombination, and repair	1838	619	0.0375042	3.8e-05	986.952	1.44252e-09	2.11713e-09
gi|56416387	gi|58584989	gi|42520949	1.402e-07	1.55165e-07	DNA metabolism	DNA replication, recombination, and repair	730	260	0.0544933	0.282128	0.193151	5.27768e-20	6.31609e-20
gi|56416891	gi|58584846	gi|42520959	0.1042	0.716072	DNA metabolism	DNA replication, recombination, and repair	599	220	0.0908862	0.296899	0.306118	2.5436e-12	3.43415e-12
gi|56416635	gi|58585003	gi|42520978	0.07364	0.418473	DNA metabolism	DNA replication, recombination, and repair	479	172	0.0250272	2.5e-05	1001.09	0.0242673	0.112738
gi|56416933	gi|58585002	gi|42520997	2.615e-06	3.16694e-06	DNA metabolism	DNA replication, recombination, and repair	1773	645	0.102124	0.40729	0.25074	1.61885e-59	1.64393e-59
gi|56416621	gi|58584662	gi|42520999	0.001435	0.00294474	DNA metabolism	DNA replication, recombination, and repair	2000	730	0.0307538	0.0835713	0.367995	2.60878e-08	4.00828e-08
gi|56417217	gi|58584386	gi|42521081	0.006522	0.0180117	DNA metabolism	DNA replication, recombination, and repair	816	303	0.0770765	7.7e-05	1000.99	1.16318e-09	1.70291e-09
gi|56416596	gi|58584653	gi|42521099	0.0004578	0.000802848	DNA metabolism	DNA replication, recombination, and repair	1455	465	0.061635	0.0745852	0.826371	0.179959	1.71251
gi|56416773	gi|58584796	gi|42520010	0.02813	0.11545	Energy metabolism	Amino acids and amines	2327	832	0.050342	0.00324517	15.5129	8.17011e-13	1.08812e-12
gi|56417181	gi|58584606	gi|42520194	0.1976	1.85368	Energy metabolism	Amino acids and amines	601	218	0.025507	0.181067	0.140871	4.81509e-13	6.38406e-13
gi|56416930	gi|58584712	gi|42520307	0.2617	3.03264	Energy metabolism	Amino acids and amines	1546	542	0.041789	0.078145	0.534762	0.00135985	0.00399159
gi|56416890	gi|58584845	gi|42520958	0.01859	0.0704275	Energy metabolism	Amino acids and amines	1144	401	0.0181262	1.8e-05	1007.01	0.00173196	0.00526732
gi|56416829	gi|58584946	gi|42520100	0.0409	0.19033	Energy metabolism	ATP-proton motive force interconversion	1117	368	0.026591	0.150649	0.17651	1.02002e-15	1.297e-15
gi|56416828	gi|58584945	gi|42520101	0.01463	0.0517744	Energy metabolism	ATP-proton motive force interconversion	297	87	0.160416	0.493536	0.325034	1.15988e-09	1.6897e-09
gi|56417143	gi|58584717	gi|42520301	1.186e-06	1.39627e-06	Energy metabolism	ATP-proton motive force interconversion	561	240	0.037431	3.7e-05	1011.65	0.000503725	0.00133273
gi|56417145	gi|58584716	gi|42520302	0.0021	0.00451309	Energy metabolism	ATP-proton motive force interconversion	166	74	0.0697353	7e-05	996.219	0.0105523	0.0429367
gi|56417187	gi|58584572	gi|42520504	2.21e-07	2.4831e-07	Energy metabolism	ATP-proton motive force interconversion	1156	383	0.02422	0.028765	0.841995	0.372663	6.87097
gi|56417188	gi|58584573	gi|42520505	0.007538	0.0214181	Energy metabolism	ATP-proton motive force interconversion	421	161	0.115028	0.27439	0.419214	5.16431e-06	9.79724e-06
gi|56416797	gi|58584962	gi|42521030	0.1594	1.30841	Energy metabolism	ATP-proton motive force interconversion	658	236	0.0799458	0.147928	0.540436	0.00271554	0.00885177
gi|56417282	gi|58584826	gi|42520002	0.01677	0.0611794	Energy metabolism	Electron transport	270	102	0.00137967	1.33333e-05	103.475	1	1
gi|56417275	gi|58584955	gi|42520046	4.365e-08	4.75962e-08	Energy metabolism	Electron transport	593	232	0.0342103	0.0249307	1.37222	0.370208	6.61886
gi|56416809	gi|58584632	gi|42520062	7.198e-06	9.24787e-06	Energy metabolism	Electron transport	741	324	0.047302	0.399657	0.118356	1.38781e-44	1.44411e-44
gi|56416810	gi|58584633	gi|42520063	0.3594	5.31013	Energy metabolism	Electron transport	1542	534	0.0427807	4.3e-05	994.899	2.07597e-09	3.06974e-09
gi|56417182	gi|58584544	gi|42520127	0.4463	7.75774	Energy metabolism	Electron transport	1568	640	0.0859335	0.205444	0.418282	7.12307e-14	9.29781e-14
gi|56417071	gi|58584566	gi|42520186	2.284e-06	2.76042e-06	Energy metabolism	Electron transport	609	222	0.0281835	2.8e-05	1006.55	0.00477479	0.0167686
gi|56417072	gi|58584565	gi|42520187	6.7e-09	7.09624e-09	Energy metabolism	Electron transport	1109	454	0.0246088	0.0401482	0.61295	0.0727957	0.466842
gi|56416463	gi|58584713	gi|42520306	0.06761	0.373435	Energy metabolism	Electron transport	736	317	0.104846	0.492324	0.212961	5.57767e-41	5.8348e-41
gi|56416798	gi|58584385	gi|42520418	0.007882	0.0226129	Energy metabolism	Electron transport	860	334	0.009444	9e-06	1049.33	0.0717758	0.455352
gi|56416799	gi|58584851	gi|42520577	4.545e-06	5.67885e-06	Energy metabolism	Electron transport	367	140	0.0406633	4.1e-05	991.789	0.00724038	0.0272091
gi|56416719	gi|58584823	gi|42520596	6.349e-06	8.06937e-06	Energy metabolism	Electron transport	731	256	0.055615	5.6e-05	993.125	3.33453e-06	6.09094e-06
gi|56417123	gi|58584672	gi|42520599	1.251e-07	1.3768e-07	Energy metabolism	Electron transport	269	97	0.137451	0.565593	0.243021	1.31081e-15	1.67037e-15
gi|56416499	gi|58584383	gi|42520641	2.755e-05	3.78652e-05	Energy metabolism	Electron transport	405	147	0.00782617	0.00290583	2.69326	0.394174	8.94472
gi|56416814	gi|58584762	gi|42520679	1.874e-06	2.24197e-06	Energy metabolism	Electron transport	303	120	0.066286	0.115952	0.571668	0.0662267	0.390738
gi|56416816	gi|58584764	gi|42520681	0.4795	10.8994	Energy metabolism	Electron transport	270	87	0.0240695	0.298615	0.0806037	1.25473e-12	1.67866e-12
gi|56416431	gi|58584865	gi|42520712	0.008335	0.0247537	Energy metabolism	Electron transport	253	92	0.073206	0.473289	0.154675	8.41361e-16	1.06753e-15
gi|56417019	gi|58584886	gi|42520764	3.158e-05	4.38117e-05	Energy metabolism	Electron transport	725	262	0.055532	0.0330698	1.67923	0.120118	0.957701
gi|56417114	gi|58584748	gi|42520765	7.129e-07	8.27748e-07	Energy metabolism	Electron transport	457	173	0.076272	0.127141	0.5999	0.0371897	0.189155
gi|56416877	gi|58584882	gi|42520778	0.2238	2.32045	Energy metabolism	Electron transport	412	188	0.046945	0.207905	0.2258	3.27041e-09	4.88491e-09
gi|56416876	gi|58584881	gi|42520779	0.0001041	0.000156947	Energy metabolism	Electron transport	227	97	0.047492	0.250903	0.189285	6.14918e-07	1.03955e-06
gi|56416875	gi|58584880	gi|42520780	0.0001526	0.000236091	Energy metabolism	Electron transport	1392	513	0.0522928	0.134843	0.387806	7.85593e-09	1.17939e-08
gi|56416874	gi|58584879	gi|42520781	0.001745	0.00364415	Energy metabolism	Electron transport	1075	410	0.036367	3.6e-05	1010.19	2.77463e-06	4.97578e-06
gi|56416873	gi|58584878	gi|42520782	0.01079	0.0352314	Energy metabolism	Electron transport	1025	430	0.0389555	3.9e-05	998.859	6.52487e-07	1.10942e-06
gi|56416676	gi|58584876	gi|42520785	0.004235	0.0105607	Energy metabolism	Electron transport	303	120	0.0977853	0.0863802	1.13203	0.385169	7.83621
gi|56416878	gi|58584731	gi|42520789	0.07364	0.422536	Energy metabolism	Electron transport	949	344	0.0221563	2.2e-05	1007.11	0.00142275	0.00419712
gi|56416854	gi|58584728	gi|42520793	0.01716	0.0633848	Energy metabolism	Electron transport	369	138	0.034163	0.435701	0.0784093	8.35917e-27	9.4481e-27
gi|56416898	gi|58585031	gi|42520876	0.0001183	0.000178812	Energy metabolism	Electron transport	573	198	0.062405	0.140771	0.443308	0.000782362	0.00215698
gi|56416899	gi|58585032	gi|42520877	4.405e-06	5.46923e-06	Energy metabolism	Electron transport	896	331	0.019599	0.0363515	0.539152	0.0813904	0.539554
gi|56416678	gi|58584501	gi|42520926	0.00142	0.00290388	Energy metabolism	Electron transport	429	153	0.045415	0.221457	0.205074	1.16314e-09	1.69864e-09
gi|56416679	gi|58584500	gi|42520927	0.0002543	0.000419808	Energy metabolism	Electron transport	385	140	0.0277	2.8e-05	989.286	0.0317326	0.156019
gi|56416680	gi|58584499	gi|42520928	0.0009826	0.00191656	Energy metabolism	Electron transport	286	119	0.0349943	0.112168	0.311981	0.00473024	0.0165139
gi|56417303	gi|58584495	gi|42520933	2.349e-09	2.47461e-09	Energy metabolism	Electron transport	715	275	0.0741725	0.137994	0.537507	0.00180283	0.00553994
gi|56416527	gi|58585011	gi|42520967	9.939e-07	1.16778e-06	Energy metabolism	Electron transport	388	152	0.115744	0.000234667	493.228	1.6056e-07	2.58121e-07
gi|56416900	gi|58584663	gi|42520998	0.0008449	0.00159532	Energy metabolism	Electron transport	463	155	0.0379822	3.8e-05	999.531	0.00507992	0.0181646
gi|56416566	gi|58584743	gi|42521018	0.0004386	0.000760154	Energy metabolism	Electron transport	272	112	0.082053	8.2e-05	1000.65	0.000391335	0.000995207
gi|56416753	gi|58584665	gi|42520000	0.04139	0.194139	Energy metabolism	Glycolysis/gluconeogenesis	632	202	0.0365562	3.7e-05	988.005	0.00153697	0.00457986
gi|56417262	gi|58584556	gi|42520323	3.026e-06	3.68735e-06	Energy metabolism	Glycolysis/gluconeogenesis	831	285	0.0776187	0.140977	0.550577	0.00194849	0.00605057
gi|56416785	gi|58584379	gi|42520362	0.1821	1.65571	Energy metabolism	Glycolysis/gluconeogenesis	968	338	0.0666882	0.256597	0.259894	1.54858e-18	1.89163e-18
gi|56416912	gi|58584660	gi|42520703	0.0931	0.573147	Energy metabolism	Glycolysis/gluconeogenesis	1186	437	0.056932	5.7e-05	998.807	3.19033e-10	4.55761e-10
gi|56417296	gi|58584941	gi|42520965	0.003253	0.00772098	Energy metabolism	Glycolysis/gluconeogenesis	893	313	0.072209	0.0867955	0.831944	0.234264	2.46814
gi|56417201	gi|58584358	gi|42521035	0.005225	0.0136034	Energy metabolism	Glycolysis/gluconeogenesis	664	236	0.0238007	2.4e-05	991.694	0.00734422	0.0279554
gi|56416389	gi|58584931	gi|42520356	0.08749	0.522289	Energy metabolism	Other	1627	659	0.0257612	2.71667e-05	948.264	5.36836e-07	9.04952e-07
gi|56416501	gi|58584469	gi|42520538	1	118.2	Energy metabolism	Other	2042	775	0.0573637	0.233799	0.245354	2.20765e-37	2.37252e-37
gi|56417059	gi|58584854	gi|42520574	0.01796	0.0671795	Energy metabolism	Other	864	318	0.087872	0.360862	0.243506	9.87753e-27	1.11857e-26
gi|56416950	gi|58584921	gi|42520264	0.000921	0.001773	Energy metabolism	Pentose phosphate pathway	1537	557	0.046456	0.0509208	0.912318	0.387121	8.15719
gi|56416827	gi|58584943	gi|42520410	0.3594	5.44629	Energy metabolism	Pentose phosphate pathway	498	165	0.039879	4e-05	996.975	0.0029656	0.0098298
gi|56417213	gi|58584494	gi|42520556	5.82e-11	2.02331e-09	Energy metabolism	Pentose phosphate pathway	593	217	0.0978365	0.366363	0.267048	8.61205e-18	1.05636e-17
gi|56416512	gi|58584816	gi|42520210	0.0003579	0.000611326	Energy metabolism	Pyruvate dehydrogenase	1086	384	0.058105	5.8e-05	1001.81	3.20033e-09	4.76817e-09
gi|56416433	gi|58584467	gi|42520291	1.392e-05	1.82816e-05	Energy metabolism	Pyruvate dehydrogenase	826	308	0.0341635	3.4e-05	1004.81	0.000123378	0.000275731
gi|56417313	gi|58584923	gi|42520344	0.0991	0.673197	Energy metabolism	Pyruvate dehydrogenase	738	288	0.02034	0.0219563	0.926384	0.628474	61.8
gi|56416909	gi|58584818	gi|42520592	0.002947	0.00680343	Energy metabolism	Pyruvate dehydrogenase	1036	380	0.0304283	3e-05	1014.28	3.9874e-05	8.34243e-05
gi|56417199	gi|58585004	gi|42520975	0.05249	0.267427	Energy metabolism	Pyruvate dehydrogenase	1011	369	0.0597197	0.0529042	1.12883	0.415015	10.646
gi|56417027	gi|58584737	gi|42520543	0.001247	0.00251528	Energy metabolism	Sugars	1018	410	0.048882	0.313119	0.156113	7.1992e-38	7.72278e-38
gi|56417091	gi|58584797	gi|42520011	0.0004578	0.000805238	Energy metabolism	TCA cycle	1982	724	0.033821	0.0263478	1.28363	0.193701	1.90472
gi|56416485	gi|58584705	gi|42520311	0.000274	0.000454871	Energy metabolism	TCA cycle	1304	505	0.023938	2.4e-05	997.417	3.54151e-05	7.38335e-05
gi|56417024	gi|58584761	gi|42520360	2.188e-08	2.36833e-08	Energy metabolism	TCA cycle	1016	376	0.035211	0.109087	0.322779	4.55813e-07	7.64004e-07
gi|56417126	gi|58584369	gi|42520404	0.3897	6.22467	Energy metabolism	TCA cycle	966	351	0.0410667	0.151139	0.271714	1.28286e-10	1.81507e-10
gi|56416486	gi|58584857	gi|42520570	0.5169	12.7287	Energy metabolism	TCA cycle	593	193	0.037628	3.8e-05	990.211	0.00184274	0.00569223
gi|56417160	gi|58584624	gi|42520630	0.1681	1.43981	Energy metabolism	TCA cycle	1073	400	0.045381	4.5e-05	1008.47	1.33268e-07	2.13664e-07
gi|56416758	gi|58584502	gi|42520925	0.002613	0.00580558	Energy metabolism	TCA cycle	699	255	0.0305428	3.1e-05	985.253	0.00134285	0.00392218
gi|56417195	gi|58584992	gi|42520952	8.338e-05	0.000124438	Energy metabolism	TCA cycle	938	332	0.026539	2.7e-05	982.926	0.000471094	0.00122443
gi|56416521	gi|58584776	gi|42521006	0.2003	1.97296	Energy metabolism	TCA cycle	641	244	0.0212773	0.0426283	0.499136	0.0939959	0.660209
gi|56416522	gi|58584777	gi|42521007	0.0008633	0.00164584	Energy metabolism	TCA cycle	843	324	0.0390307	0.0474633	0.822333	0.342783	5.466
gi|56416568	gi|58584742	gi|42521019	0.5485	14.7347	Energy metabolism	TCA cycle	267	111	0.0724315	7.3e-05	992.212	0.00111256	0.00321769
gi|56416644	gi|58584652	gi|42521102	0.1659	1.40067	Energy metabolism	TCA cycle	2086	734	0.0382842	3.8e-05	1007.48	2.23921e-11	3.10125e-11
gi|56416661	gi|58584727	gi|42519996	0.3173	4.46486	Fatty acid and phospholipid metabolism	Biosynthesis	628	218	0.0483285	4.8e-05	1006.84	0.000109139	0.000241168
gi|56416659	gi|58584925	gi|42520347	0.008815	0.0267162	Fatty acid and phospholipid metabolism	Biosynthesis	1036	368	0.036761	3.7e-05	993.541	8.0319e-06	1.55882e-05
gi|56417137	gi|58584930	gi|42520355	4.451e-06	5.53798e-06	Fatty acid and phospholipid metabolism	Biosynthesis	388	155	0.0574492	5.8e-05	990.503	0.000515787	0.00137078
gi|56416457	gi|58585060	gi|42520389	2.934e-05	4.05139e-05	Fatty acid and phospholipid metabolism	Biosynthesis	608	274	0.0597093	6e-05	995.156	1.09417e-06	1.8821e-06
gi|56416774	gi|58584568	gi|42520499	0.8415	45.2115	Fatty acid and phospholipid metabolism	Biosynthesis	681	225	0.046587	4.7e-05	991.213	8.9508e-05	0.000195591
gi|56416715	gi|58584339	gi|42520652	2.165e-07	2.42792e-07	Fatty acid and phospholipid metabolism	Biosynthesis	286	98	0.048538	4.9e-05	990.571	0.014867	0.0644964
gi|56416438	gi|58584659	gi|42520704	0.1615	1.34432	Fatty acid and phospholipid metabolism	Biosynthesis	747	282	0.07516	0.079396	0.946647	0.480197	15.7398
gi|56416963	gi|58584871	gi|42520798	0.01383	0.0480796	Fatty acid and phospholipid metabolism	Biosynthesis	729	252	0.048057	0.094182	0.510257	0.00670898	0.024895
gi|56416964	gi|58584872	gi|42520799	0.8415	49.7326	Fatty acid and phospholipid metabolism	Biosynthesis	772	272	0.0407593	0.0197715	2.06152	0.0609056	0.352297
gi|56416685	gi|58584682	gi|42520856	6.749e-05	9.82428e-05	Fatty acid and phospholipid metabolism	Biosynthesis	610	236	0.038115	3.8e-05	1003.03	0.000480541	0.00125451
gi|56417135	gi|58584313	gi|42520889	0.003182	0.00752225	Fatty acid and phospholipid metabolism	Biosynthesis	326	122	0.030426	3e-05	1014.2	0.0400674	0.209202
gi|56417230	gi|58584990	gi|42520950	0.0001575	0.000244954	Fatty acid and phospholipid metabolism	Biosynthesis	565	200	0.0787025	0.495663	0.158782	1.95778e-34	2.12333e-34
gi|56416526	gi|58585010	gi|42520968	0.0003618	0.000619779	Fatty acid and phospholipid metabolism	Biosynthesis	766	284	0.0562867	0.197548	0.284926	6.1387e-11	8.60293e-11
gi|56416602	gi|58584995	gi|42520990	1	295.5	Fatty acid and phospholipid metabolism	Biosynthesis	248	97	0.015474	0.157163	0.0984583	3.15728e-06	5.73168e-06
gi|56416601	gi|58584996	gi|42520991	1.579e-05	2.08767e-05	Fatty acid and phospholipid metabolism	Biosynthesis	941	352	0.033353	0.163224	0.204339	2.26777e-14	2.92136e-14
gi|56416376	gi|58584917	gi|42519972	0.0008268	0.00155617	Hypothetical proteins	Conserved	281	109	0.111452	0.397591	0.280319	9.4676e-10	1.37245e-09
gi|56416714	gi|58584903	gi|42520033	0.01235	0.0419474	Hypothetical proteins	Conserved	346	128	0.063718	0.110838	0.574875	0.0731995	0.47459
gi|56416955	gi|58584953	gi|42520048	2.28e-05	3.07644e-05	Hypothetical proteins	Conserved	368	127	0.0685007	6.9e-05	992.763	0.000485908	0.00127416
gi|56416550	gi|58584938	gi|42520051	0.0007668	0.00142509	Hypothetical proteins	Conserved	350	160	0.060352	6e-05	1005.87	0.000303326	0.000755115
gi|56416811	gi|58584634	gi|42520064	0.7518	31.7367	Hypothetical proteins	Conserved	164	52	0.0183	0.760778	0.0240543	3.33449e-29	3.69802e-29
gi|56416446	gi|58584518	gi|42520082	0.00511	0.0131878	Hypothetical proteins	Conserved	1029	372	0.0258038	2.6e-05	992.455	0.00021951	0.000522222
gi|56416695	gi|58584442	gi|42520118	5.485e-06	6.9118e-06	Hypothetical proteins	Conserved	3582	1344	0.0551925	0.0664943	0.830033	0.0831038	0.563578
gi|56416937	gi|58584447	gi|42520131	0.0001432	0.000220394	Hypothetical proteins	Conserved	453	135	0.0636893	8.86667e-05	718.301	0.000418867	0.00107449
gi|56416883	gi|58584968	gi|42520144	0.2301	2.47253	Hypothetical proteins	Conserved	1037	373	0.045867	0.457084	0.100347	2.06128e-69	2.07535e-69
gi|56416585	gi|58584890	gi|42520222	0.005709	0.0152671	Hypothetical proteins	Conserved	647	235	0.042437	0.278622	0.15231	7.36529e-21	8.70846e-21
gi|56417193	gi|58584436	gi|42520244	0.0006386	0.00115771	Hypothetical proteins	Conserved	768	294	0.047307	4.7e-05	1006.53	6.77948e-06	1.31144e-05
gi|56416573	gi|58584919	gi|42520266	0.03948	0.178112	Hypothetical proteins	Conserved	257	97	0.0927467	0.612494	0.151425	1.94114e-22	2.25448e-22
gi|56416848	gi|58584927	gi|42520352	0.0027	0.0060673	Hypothetical proteins	Conserved	565	191	0.0479683	0.40636	0.118044	9.37361e-31	1.02988e-30
gi|56416474	gi|58584932	gi|42520358	0.0001609	0.000250902	Hypothetical proteins	Conserved	168	66	0.114926	0.433112	0.265349	1.20908e-07	1.93323e-07
gi|56416822	gi|58584283	gi|42520551	0.0002238	0.000363368	Hypothetical proteins	Conserved	511	191	0.0352532	3.5e-05	1007.23	0.00302981	0.0100994
gi|56416700	gi|58584707	gi|42520559	1.363e-05	1.7861e-05	Hypothetical proteins	Conserved	217	68	0.0436783	0.462509	0.0944377	5.29133e-15	6.77198e-15
gi|56416701	gi|58584709	gi|42520561	6.996e-11	2.58415e-09	Hypothetical proteins	Conserved	932	319	0.067555	0.137395	0.491684	0.000154637	0.000357787
gi|56417248	gi|58584858	gi|42520569	0.4708	9.27476	Hypothetical proteins	Conserved	385	140	0.0891697	0.520531	0.171305	6.55527e-25	7.52453e-25
gi|56416938	gi|58584269	gi|42520586	0.01103	0.0364175	Hypothetical proteins	Conserved	640	218	0.054435	0.00304233	17.8925	0.000281794	0.000689868
gi|56416405	gi|58584786	gi|42520634	2.168e-06	2.60955e-06	Hypothetical proteins	Conserved	478	158	0.041063	0.209537	0.19597	1.48625e-09	2.18675e-09
gi|56416530	gi|58584766	gi|42520685	0.001635	0.00340241	Hypothetical proteins	Conserved	471	183	0.01702	1.7e-05	1001.18	0.071163	0.446661
gi|56416656	gi|58584530	gi|42520737	1.646e-05	2.18113e-05	Hypothetical proteins	Conserved	2135	790	0.133429	0.492394	0.27098	1.3328e-85	1.33961e-85
gi|56416468	gi|58584804	gi|42520816	0.000277	0.000461146	Hypothetical proteins	Conserved	634	212	0.108264	0.0898833	1.20449	0.25683	2.97117
gi|56416390	gi|58584381	gi|42520822	0.0206	0.0806265	Hypothetical proteins	Conserved	1992	759	0.08098	0.012832	6.31079	9.75809e-14	1.28798e-13
gi|56417273	gi|58584680	gi|42520853	0.03723	0.165436	Hypothetical proteins	Conserved	448	155	0.079499	0.272773	0.291447	9.86254e-09	1.48821e-08
gi|56417154	gi|58584697	gi|42520861	0.009534	0.0296558	Hypothetical proteins	Conserved	555	198	0.132918	0.371229	0.358049	2.7582e-12	3.73243e-12
gi|56416443	gi|58584695	gi|42520863	0.1153	0.831004	Hypothetical proteins	Conserved	611	208	0.038102	0.138935	0.274244	1.31463e-06	2.28126e-06
gi|56417260	gi|58584690	gi|42520869	1.816e-07	2.03268e-07	Hypothetical proteins	Conserved	227	109	5.9e-05	0.590988	9.98328e-05	1.52561e-39	1.60734e-39
gi|56416804	gi|58584687	gi|42520872	0.0002191	0.000354762	Hypothetical proteins	Conserved	395	139	0.068008	7.86667e-05	864.508	0.000229068	0.000549391
gi|56416687	gi|58584312	gi|42520888	1.887e-05	2.51742e-05	Hypothetical proteins	Conserved	2952	1086	0.0755898	0.179425	0.42129	3.77313e-20	4.49726e-20
gi|56417134	gi|58584314	gi|42520890	7.658e-09	8.12545e-09	Hypothetical proteins	Conserved	408	162	0.09017	0.539166	0.16724	7.3464e-29	8.19352e-29
gi|56417131	gi|58584317	gi|42520893	5.168e-07	5.94219e-07	Hypothetical proteins	Conserved	264	84	0.008166	0.095208	0.0857701	0.000256088	0.000619229
gi|56416432	gi|58584848	gi|42520909	0.4543	8.1361	Hypothetical proteins	Conserved	600	210	0.0406375	4.1e-05	991.159	0.000659155	0.00180047
gi|56416572	gi|58584987	gi|42520946	3.093e-05	4.28094e-05	Hypothetical proteins	Conserved	941	409	0.072838	7.3e-05	997.781	6.95747e-12	9.48015e-12
gi|56417192	gi|58584740	gi|42521026	3.436e-05	4.78933e-05	Hypothetical proteins	Conserved	904	335	0.09384	0.172106	0.545244	0.000130732	0.000295524
gi|56417140	gi|58584405	gi|42521045	6.893e-05	0.000100836	Hypothetical proteins	Conserved	507	186	0.0484522	4.9e-05	988.82	0.000343486	0.000858714
gi|56417311	gi|58584407	gi|42521047	1.763e-09	1.85068e-09	Hypothetical proteins	Conserved	429	141	0.0375832	0.236488	0.158922	4.15093e-11	5.78971e-11
gi|56416441	gi|58584799	gi|42520013	0.005167	0.0133934	Hypothetical proteins	Domain	494	196	0.027493	2.8e-05	981.893	0.00881461	0.0349035
gi|56416756	gi|58584558	gi|42520235	0.005584	0.0148655	Hypothetical proteins	Domain	476	190	0.077302	0.108276	0.713935	0.115702	0.91019
gi|56416751	gi|58584559	gi|42520267	1.321e-05	1.72724e-05	Hypothetical proteins	Domain	269	91	0.0331035	0.138034	0.239822	0.00052132	0.00139176
gi|56417147	gi|58584714	gi|42520304	0.06441	0.346057	Hypothetical proteins	Domain	356	139	0.081616	0.454971	0.179387	1.28276e-19	1.53827e-19
gi|56416514	gi|58584475	gi|42520611	0.006379	0.0175348	Hypothetical proteins	Domain	1074	420	0.088263	0.17413	0.50688	4.316e-06	8.03294e-06
gi|56417056	gi|58584485	gi|42520835	1.202e-05	1.56472e-05	Hypothetical proteins	Domain	473	193	0.141751	0.490936	0.288736	2.65428e-20	3.15096e-20
gi|56416958	gi|58584993	gi|42520988	0.0001247	0.000189454	Hypothetical proteins	Domain	735	258	0.08717	8.7e-05	1001.95	2.0497e-09	3.02331e-09
gi|56416771	gi|58584605	gi|42519988	0.003012	0.00700824	Mobile and extrachromosomal element functions	Prophage functions	417	144	0.115453	0.392908	0.293843	1.84384e-12	2.47806e-12
gi|56416604	gi|58584626	gi|42520060	0.003182	0.00749228	No Data	No Data	557	229	0.0345382	3.5e-05	986.805	0.00131409	0.00381927
gi|56416593	gi|58584527	gi|42520110	0.0001542	0.000239192	No Data	No Data	622	230	0.262834	0.56916	0.461793	1.53855e-16	1.93138e-16
gi|56416453	gi|58584562	gi|42520190	0.02285	0.0906332	No Data	No Data	2404	845	0.125792	0.507373	0.247928	2.1548e-105	2.1548e-105
gi|56416961	gi|58584274	gi|42520287	0.0007344	0.00135634	No Data	No Data	494	178	0	4e-06	0	1	196.667
gi|56416717	gi|58585057	gi|42520386	0.008429	0.0251593	No Data	No Data	770	286	0.0890188	0.099826	0.89174	0.316067	4.43999
gi|56416575	gi|58584856	gi|42520571	0.01031	0.0332962	No Data	No Data	807	348	0.100207	0.541318	0.185116	1.36993e-55	1.39837e-55
gi|56416895	gi|58584271	gi|42520587	0.1703	1.48011	No Data	No Data	1650	504	0.110067	0.195496	0.563013	9.38914e-07	1.61035e-06
gi|56417225	gi|58584671	gi|42520598	4.378e-05	6.21971e-05	No Data	No Data	687	258	0.0320325	3.2e-05	1001.02	0.000818365	0.00228832
gi|56416515	gi|58584474	gi|42520612	0.5839	20.2991	No Data	No Data	441	183	1.6e-05	0.156926	0.000101959	6.6049e-17	8.18674e-17
gi|56416880	gi|58584894	gi|42520659	0.04339	0.208484	No Data	No Data	358	119	0.069084	0.0508965	1.35734	0.306731	4.11298
gi|56417268	gi|58585022	gi|42520665	0.08749	0.527618	No Data	No Data	441	177	4e-06	0.0370085	0.000108083	0.000145055	0.000333007
gi|56417045	gi|58584916	gi|42520698	4.024e-05	5.63551e-05	No Data	No Data	357	123	0.0735057	7.4e-05	993.32	0.000355938	0.000893631
gi|56416711	gi|58584694	gi|42520864	0.0002012	0.000324003	No Data	No Data	263	85	0.0918822	0.157048	0.585059	0.0836064	0.573579
gi|56417191	gi|58584739	gi|42521027	2.141e-05	2.87575e-05	No Data	No Data	541	218	0.152229	0.467601	0.325553	6.25681e-19	7.58012e-19
gi|56417190	gi|58584738	gi|42521029	9.568e-05	0.000143885	No Data	No Data	925	326	0.0943062	0.477688	0.197422	4.84789e-46	5.02681e-46
gi|56416400	gi|58584292	gi|42521061	3.899e-05	5.44754e-05	No Data	No Data	890	370	0.11753	0.408398	0.287783	3.82977e-29	4.2553e-29
gi|56417038	gi|58584887	gi|42519969	0.01207	0.0405305	Protein fate	Degradation of proteins, peptides, and glycopeptides	1171	440	0.0401478	0.00462917	8.6728	2.46004e-05	5.05722e-05
gi|56417044	gi|58584863	gi|42519973	0.5271	13.5442	Protein fate	Degradation of proteins, peptides, and glycopeptides	518	184	0.050438	0.00713167	7.0724	0.00252075	0.00795317
gi|56417033	gi|58584441	gi|42520119	0.005054	0.0129866	Protein fate	Degradation of proteins, peptides, and glycopeptides	1933	686	0.0257232	0.106801	0.240851	1.78265e-15	2.27654e-15
gi|56416582	gi|58584808	gi|42520202	3.502e-06	4.28506e-06	Protein fate	Degradation of proteins, peptides, and glycopeptides	1823	646	0.042374	0.0548882	0.772006	0.127304	1.0289
gi|56416581	gi|58584809	gi|42520203	0.0003216	0.000543045	Protein fate	Degradation of proteins, peptides, and glycopeptides	926	352	0.015524	0.0138293	1.12254	0.56952	37.3352
gi|56416580	gi|58584810	gi|42520204	0.0003017	0.000507991	Protein fate	Degradation of proteins, peptides, and glycopeptides	506	169	0.015304	1.5e-05	1020.27	0.0983342	0.716261
gi|56417053	gi|58584569	gi|42520501	0.001168	0.0023242	Protein fate	Degradation of proteins, peptides, and glycopeptides	955	341	0.0573017	5.7e-05	1005.29	3.33521e-08	5.17835e-08
gi|56416755	gi|58584477	gi|42520546	2.376e-07	2.6798e-07	Protein fate	Degradation of proteins, peptides, and glycopeptides	754	275	0.025724	2.6e-05	989.385	0.00255542	0.00823878
gi|56416444	gi|58584481	gi|42520580	0.005968	0.0162539	Protein fate	Degradation of proteins, peptides, and glycopeptides	973	344	0.041225	0.190196	0.21675	6.69622e-16	8.47804e-16
gi|56417120	gi|58584675	gi|42520602	3.294e-05	4.5806e-05	Protein fate	Degradation of proteins, peptides, and glycopeptides	1062	375	0.057702	0.153971	0.374759	2.44004e-08	3.72959e-08
gi|56417119	gi|58584676	gi|42520603	0.05249	0.262895	Protein fate	Degradation of proteins, peptides, and glycopeptides	1002	342	0.074546	0.314147	0.237296	3.2438e-25	3.709e-25
gi|56417111	gi|58585027	gi|42520671	9.028e-09	9.66585e-09	Protein fate	Degradation of proteins, peptides, and glycopeptides	1135	392	0.0629797	0.367456	0.171394	4.27368e-44	4.45489e-44
gi|56416936	gi|58584869	gi|42520819	0.00806	0.0233503	Protein fate	Degradation of proteins, peptides, and glycopeptides	1276	442	0.0548613	0.001014	54.1039	5.48927e-10	7.87998e-10
gi|56417132	gi|58584316	gi|42520892	0.06211	0.330694	Protein fate	Degradation of proteins, peptides, and glycopeptides	831	315	0.074046	0.495013	0.149584	2.37936e-53	2.43719e-53
gi|56416951	gi|58584413	gi|42521053	0.005283	0.0138767	Protein fate	Degradation of proteins, peptides, and glycopeptides	1188	432	0.0926662	0.32815	0.28239	5.67462e-28	6.36506e-28
gi|56417086	gi|58584832	gi|42519981	0.05778	0.296939	Protein fate	Protein and peptide secretion and trafficking	1053	366	0.101734	0.152652	0.666444	0.0061098	0.0221152
gi|56417239	gi|58585045	gi|42519997	0.4795	11.3354	Protein fate	Protein and peptide secretion and trafficking	1107	420	0.0514732	0.236815	0.217356	2.39838e-23	2.7746e-23
gi|56416442	gi|58584798	gi|42520012	0.4624	8.53995	Protein fate	Protein and peptide secretion and trafficking	409	140	0.0859062	0.000548667	156.573	2.26881e-05	4.61585e-05
gi|56417203	gi|58584446	gi|42520130	0.0005152	0.000914364	Protein fate	Protein and peptide secretion and trafficking	680	262	0.0904848	0.216781	0.417403	4.45685e-07	7.42809e-07
gi|56416491	gi|58584891	gi|42520221	0.001863	0.00394635	Protein fate	Protein and peptide secretion and trafficking	527	226	0.021181	0.060901	0.347794	0.0052809	0.0189984
gi|56416465	gi|58584275	gi|42520286	2.031e-05	2.72182e-05	Protein fate	Protein and peptide secretion and trafficking	463	164	0.050521	0.148686	0.339782	0.000126736	0.000285398
gi|56416385	gi|58584430	gi|42520338	0.0206	0.0800961	Protein fate	Protein and peptide secretion and trafficking	258	105	0.021178	2.1e-05	1008.48	0.179328	1.67942
gi|56417076	gi|58584482	gi|42520396	5.098e-06	6.41046e-06	Protein fate	Protein and peptide secretion and trafficking	414	144	0.12371	0.000124	997.664	1.03972e-07	1.6446e-07
gi|56417152	gi|58584524	gi|42520408	7.584e-06	9.76502e-06	Protein fate	Protein and peptide secretion and trafficking	1964	733	0.0366972	0.0303043	1.21095	0.238606	2.55959
gi|56416984	gi|58584580	gi|42520511	0.03636	0.160364	Protein fate	Protein and peptide secretion and trafficking	984	345	0.0404313	0.176938	0.228505	2.47433e-14	3.19443e-14
gi|56417121	gi|58584674	gi|42520601	0.0001343	0.000205625	Protein fate	Protein and peptide secretion and trafficking	372	138	0.026432	2.6e-05	1016.62	0.0412382	0.219194
gi|56416923	gi|58585055	gi|42520694	5.76e-05	8.32313e-05	Protein fate	Protein and peptide secretion and trafficking	213	81	0.013721	0.381526	0.0359635	9.64051e-17	1.20252e-16
gi|56417159	gi|58585012	gi|42520719	0.0206	0.0795725	Protein fate	Protein and peptide secretion and trafficking	676	245	0.025112	2.5e-05	1004.48	0.00493292	0.0175327
gi|56416855	gi|58585017	gi|42520724	4.059e-14	9.59548e-13	Protein fate	Protein and peptide secretion and trafficking	550	197	0.0476155	4.8e-05	991.99	0.000297538	0.000734508
gi|56416940	gi|58584310	gi|42520886	0.0002411	0.000395806	Protein fate	Protein and peptide secretion and trafficking	978	375	0.0540117	0.608686	0.0887349	2.06261e-103	2.06611e-103
gi|56417156	gi|58584835	gi|42520899	0.004943	0.0126464	Protein fate	Protein and peptide secretion and trafficking	462	207	0.164749	0.586728	0.280793	4.03907e-27	4.53915e-27
gi|56417271	gi|58585042	gi|42519957	1.006e-05	1.30098e-05	Protein fate	Protein folding and stabilization	918	243	0.02427	0.0550565	0.44082	0.0188338	0.0841813
gi|56417031	gi|58584608	gi|42520192	3.806e-06	4.66669e-06	Protein fate	Protein folding and stabilization	1225	431	0.0244468	0.000293333	83.3415	0.000107539	0.000236746
gi|56417030	gi|58584607	gi|42520193	0.03948	0.179482	Protein fate	Protein folding and stabilization	241	80	3.33333e-07	4.16667e-06	0.08	1	295
gi|56416579	gi|58584811	gi|42520205	0.006595	0.0182988	Protein fate	Protein folding and stabilization	1027	371	0.0731637	0.038116	1.9195	0.00932936	0.0377008
gi|56416723	gi|58584787	gi|42520635	0.01946	0.0746809	Protein fate	Protein folding and stabilization	1441	578	0.0936602	0.201657	0.464452	9.60262e-11	1.35216e-10
gi|56416382	gi|58584790	gi|42520638	4.11e-05	5.78336e-05	Protein fate	Protein folding and stabilization	420	147	0.002745	3e-06	915	0.740741	87.4074
gi|56416818	gi|58585015	gi|42520722	2.614e-05	3.56784e-05	Protein fate	Protein folding and stabilization	427	155	0.022067	2.2e-05	1003.05	0.0602114	0.3449
gi|56416817	gi|58585016	gi|42520723	4.332e-05	6.12491e-05	Protein fate	Protein folding and stabilization	1342	467	0.056488	0.148063	0.381513	2.99984e-09	4.45819e-09
gi|56416943	gi|58584752	gi|42520750	0.09786	0.649834	Protein fate	Protein folding and stabilization	1492	458	0.025699	0.141016	0.182242	1.07683e-18	1.30996e-18
gi|56416605	gi|58584842	gi|42520905	0.0008092	0.00151341	Protein fate	Protein folding and stabilization	401	157	0.046957	4.7e-05	999.085	0.00166022	0.00502323
gi|56417065	gi|58584979	gi|42520986	0.1198	0.896225	Protein fate	Protein folding and stabilization	413	154	0.00937417	9e-06	1041.57	0.280379	3.51965
gi|56417066	gi|58584980	gi|42520987	0.03636	0.159176	Protein fate	Protein folding and stabilization	1107	387	0.0137215	0.0119097	1.15213	0.580547	42.8153
gi|56416624	gi|58584398	gi|42521072	0.0005613	0.0010022	Protein fate	Protein folding and stabilization	1424	520	0.021604	0.120518	0.179259	5.98463e-17	7.38689e-17
gi|56416462	gi|58584639	gi|42521105	0.000931	0.00179811	Protein fate	Protein folding and stabilization	559	209	0.101861	0.568369	0.179217	2.92555e-39	3.09333e-39
gi|56417231	gi|58584374	gi|42520067	5.984e-09	6.32655e-09	Protein fate	Protein modification and repair	413	151	0.0551242	5.5e-05	1002.26	0.000651448	0.00176309
gi|56417125	gi|58584372	gi|42520069	0.000236	0.00038636	Protein fate	Protein modification and repair	584	211	0.032066	0.346284	0.0926003	7.50962e-30	8.28163e-30
gi|56416631	gi|58584877	gi|42520783	0.5598	16.5421	Protein fate	Protein modification and repair	875	274	0.149463	0.210155	0.711204	0.0113069	0.0469796
gi|56417028	gi|58584493	gi|42520825	1.407e-05	1.85198e-05	Protein fate	Protein modification and repair	476	166	0.0511772	0.0092095	5.557	0.0189246	0.085233
gi|56417305	gi|58584354	gi|42520075	0.1042	0.724496	Protein synthesis	Other	417	144	0.0784432	7.9e-05	992.951	3.98864e-05	8.37473e-05
gi|56417184	gi|58584341	gi|42520608	2.697e-05	3.68965e-05	Protein synthesis	Other	333	114	0.0426302	4.3e-05	991.399	0.0150978	0.0659829
gi|56416536	gi|58584604	gi|42519932	7.662e-05	0.000112643	Protein synthesis	Ribosomal proteins: synthesis and modification	278	97	0.0232655	2.3e-05	1011.54	0.163663	1.46304
gi|56416537	gi|58584603	gi|42519933	0.02913	0.121238	Protein synthesis	Ribosomal proteins: synthesis and modification	370	110	0.069666	0.0425063	1.63896	0.245188	2.72945
gi|56416542	gi|58584908	gi|42519938	0.0007424	0.00137542	Protein synthesis	Ribosomal proteins: synthesis and modification	329	115	0.0271375	0.758624	0.035772	2.37918e-56	2.42439e-56
gi|56416543	gi|58584907	gi|42519939	8.774e-07	1.02479e-06	Protein synthesis	Ribosomal proteins: synthesis and modification	508	152	0.077187	0.590361	0.130745	6.94648e-39	7.35803e-39
gi|56416544	gi|58584906	gi|42519940	2.559e-05	3.48472e-05	Protein synthesis	Ribosomal proteins: synthesis and modification	386	130	0.0300917	3e-05	1003.06	0.0293908	0.142136
gi|56416545	gi|58584905	gi|42519941	0.00975	0.0306503	Protein synthesis	Ribosomal proteins: synthesis and modification	311	100	0.0823375	0.299903	0.274547	3.07212e-07	5.07717e-07
gi|56417084	gi|58584830	gi|42519979	1.31e-11	4.07479e-10	Protein synthesis	Ribosomal proteins: synthesis and modification	356	115	0.118223	0.000118	1001.89	4.15521e-06	7.68519e-06
gi|56417085	gi|58584831	gi|42519980	0.0003357	0.000568478	Protein synthesis	Ribosomal proteins: synthesis and modification	382	128	0.040751	4.1e-05	993.927	0.00905353	0.0363373
gi|56416783	gi|58584957	gi|42520040	5.149e-08	5.62488e-08	Protein synthesis	Ribosomal proteins: synthesis and modification	211	62	0.0572112	0.434461	0.131683	1.23179e-11	1.69013e-11
gi|56417306	gi|58584353	gi|42520074	0.8415	62.1658	Protein synthesis	Ribosomal proteins: synthesis and modification	473	184	0.030286	0.255763	0.118414	6.029e-17	7.45726e-17
gi|56416974	gi|58584948	gi|42520098	9.448e-06	1.21916e-05	Protein synthesis	Ribosomal proteins: synthesis and modification	97	35	0.00998133	0.478975	0.020839	6.47581e-11	9.09696e-11
gi|56416780	gi|58584889	gi|42520223	0.00273	0.00615813	Protein synthesis	Ribosomal proteins: synthesis and modification	89	37	0.0311842	3.1e-05	1005.94	0.348891	5.71793
gi|56416574	gi|58584920	gi|42520265	0.04443	0.217009	Protein synthesis	Ribosomal proteins: synthesis and modification	454	158	0.0204457	2e-05	1022.28	0.0666425	0.397162
gi|56416932	gi|58584560	gi|42520268	9.075e-05	0.00013578	Protein synthesis	Ribosomal proteins: synthesis and modification	306	102	0.0411052	0.00594917	6.9094	0.0969676	0.697694
gi|56416905	gi|58585065	gi|42520395	0.0005923	0.00106076	Protein synthesis	Ribosomal proteins: synthesis and modification	841	254	0.0435595	0.0916587	0.475236	0.00490763	0.0173383
gi|56416979	gi|58584575	gi|42520506	0.007708	0.0220069	Protein synthesis	Ribosomal proteins: synthesis and modification	338	97	0.0692397	6.9e-05	1003.47	0.00253717	0.00813551
gi|56416981	gi|58584577	gi|42520508	0.003551	0.00853106	Protein synthesis	Ribosomal proteins: synthesis and modification	288	96	0.0592418	5.9e-05	1004.1	0.00665257	0.0245314
gi|56416982	gi|58584578	gi|42520509	0.2774	3.34578	Protein synthesis	Ribosomal proteins: synthesis and modification	277	92	0.0404727	4.1e-05	987.138	0.0405509	0.213616
gi|56416985	gi|58584581	gi|42520512	0.00363	0.008865	Protein synthesis	Ribosomal proteins: synthesis and modification	362	106	0.043436	0.329586	0.13179	7.33351e-14	9.59373e-14
gi|56416986	gi|58584582	gi|42520513	0.4708	10.3053	Protein synthesis	Ribosomal proteins: synthesis and modification	391	131	0.00570167	6e-06	950.278	0.560703	27.5679
gi|56416987	gi|58584583	gi|42520514	0.09665	0.620871	Protein synthesis	Ribosomal proteins: synthesis and modification	291	87	0.063193	6.3e-05	1003.06	0.00795654	0.0308839
gi|56416988	gi|58584584	gi|42520515	4.763e-05	6.84899e-05	Protein synthesis	Ribosomal proteins: synthesis and modification	431	118	0.0551297	5.5e-05	1002.36	0.00260573	0.00844714
gi|56416989	gi|58584585	gi|42520516	0.0003357	0.000570111	Protein synthesis	Ribosomal proteins: synthesis and modification	309	87	0.0325108	3.3e-05	985.177	0.0809989	0.530993
gi|56416990	gi|58584586	gi|42520517	0.009641	0.0301473	Protein synthesis	Ribosomal proteins: synthesis and modification	237	69	0.03886	0.0377887	1.02835	0.532668	22.4482
gi|56416991	gi|58584587	gi|42520518	0.0001387	0.000212914	Protein synthesis	Ribosomal proteins: synthesis and modification	404	133	0.0208005	2.1e-05	990.5	0.10086	0.743844
gi|56416992	gi|58584588	gi|42520519	0.1435	1.13078	Protein synthesis	Ribosomal proteins: synthesis and modification	244	72	0.0878168	0.037458	2.34441	0.159302	1.38218
gi|56416993	gi|58584589	gi|42520520	0.00279	0.00631759	Protein synthesis	Ribosomal proteins: synthesis and modification	269	88	0.0497912	0.343895	0.144786	2.19767e-11	3.0366e-11
gi|56416994	gi|58584590	gi|42520521	1.025e-11	2.88464e-10	Protein synthesis	Ribosomal proteins: synthesis and modification	176	61	0.111338	0.749073	0.148634	1.81456e-20	2.14978e-20
gi|56416995	gi|58584591	gi|42520522	1.043e-10	4.40295e-09	Protein synthesis	Ribosomal proteins: synthesis and modification	155	49	0.061483	6.2e-05	991.661	0.0596479	0.338387
gi|56416996	gi|58584592	gi|42520523	3.175e-07	3.61546e-07	Protein synthesis	Ribosomal proteins: synthesis and modification	336	93	0.046182	0.585978	0.0788118	5.54953e-29	6.17778e-29
gi|56416997	gi|58584593	gi|42520524	0.1261	0.967858	Protein synthesis	Ribosomal proteins: synthesis and modification	494	142	0.04434	0.0424748	1.04391	0.56127	30.1045
gi|56416998	gi|58584594	gi|42520525	1.779e-06	2.12402e-06	Protein synthesis	Ribosomal proteins: synthesis and modification	269	79	0.039607	4e-05	990.175	0.0561395	0.312474
gi|56416999	gi|58584595	gi|42520526	9.634e-07	1.1297e-06	Protein synthesis	Ribosomal proteins: synthesis and modification	228	57	0.027505	2.8e-05	982.321	0.258667	3.05227
gi|56417000	gi|58584596	gi|42520527	3.806e-06	4.6764e-06	Protein synthesis	Ribosomal proteins: synthesis and modification	654	180	0.0377152	3.8e-05	992.504	0.00207163	0.00646701
gi|56417002	gi|58584598	gi|42520529	0.000792	0.00147657	Protein synthesis	Ribosomal proteins: synthesis and modification	489	135	0.038566	0.231931	0.166282	1.0472e-10	1.47811e-10
gi|56417003	gi|58584599	gi|42520530	0.001582	0.00328057	Protein synthesis	Ribosomal proteins: synthesis and modification	570	156	0.056638	0.479619	0.11809	4.64172e-33	5.06214e-33
gi|56417004	gi|58584600	gi|42520531	0.0007266	0.00133776	Protein synthesis	Ribosomal proteins: synthesis and modification	284	79	0.221263	0.641697	0.344809	4.13969e-12	5.61475e-12
gi|56416480	gi|58584758	gi|42520621	3.373e-08	3.66442e-08	Protein synthesis	Ribosomal proteins: synthesis and modification	214	59	0.047456	0.345685	0.137281	1.56925e-08	2.38009e-08
gi|56416481	gi|58584759	gi|42520622	0.01322	0.0456902	Protein synthesis	Ribosomal proteins: synthesis and modification	496	170	0.105917	0.000106	999.217	7.72722e-08	1.219e-07
gi|56416411	gi|58584788	gi|42520636	0.008717	0.0262844	Protein synthesis	Ribosomal proteins: synthesis and modification	235	83	0.0830097	0.0469662	1.76744	0.199713	1.99713
gi|56416406	gi|58584915	gi|42520699	0.09545	0.593799	Protein synthesis	Ribosomal proteins: synthesis and modification	153	51	0.011581	1.2e-05	965.083	0.561576	33.133
gi|56416407	gi|58584914	gi|42520700	0.0006525	0.00118655	Protein synthesis	Ribosomal proteins: synthesis and modification	294	90	0.0182555	1.8e-05	1014.19	0.260968	3.14226
gi|56416437	gi|58584658	gi|42520705	4.378e-05	6.20479e-05	Protein synthesis	Ribosomal proteins: synthesis and modification	232	71	0.009507	1e-05	950.7	0.585667	49.3633
gi|56416730	gi|58584281	gi|42520732	3.122e-06	3.81219e-06	Protein synthesis	Ribosomal proteins: synthesis and modification	208	71	0.01798	0.144804	0.124168	0.000273915	0.000667809
gi|56416603	gi|58584754	gi|42520752	5.853e-07	6.74293e-07	Protein synthesis	Ribosomal proteins: synthesis and modification	144	54	0.0189095	1.9e-05	995.237	0.382472	7.2793
gi|56416965	gi|58584873	gi|42520800	1.231e-09	2.42507e-07	Protein synthesis	Ribosomal proteins: synthesis and modification	146	46	0.036828	0.248856	0.147989	8.91478e-05	0.000194086
gi|56417253	gi|58584489	gi|42520831	0.138	1.07313	Protein synthesis	Ribosomal proteins: synthesis and modification	301	101	0.0271343	2.7e-05	1004.98	0.0964769	0.6858
gi|56417008	gi|58584320	gi|42520896	0.0002168	0.000350079	Protein synthesis	Ribosomal proteins: synthesis and modification	1234	446	0.033596	0.104796	0.320585	3.41742e-08	5.32e-08
gi|56417229	gi|58584991	gi|42520951	9.468e-05	0.00014202	Protein synthesis	Ribosomal proteins: synthesis and modification	237	81	0.059832	0.401253	0.149113	1.81538e-12	2.43426e-12
gi|56416865	gi|58584793	gi|42521110	0.7773	35.3373	Protein synthesis	Ribosomal proteins: synthesis and modification	315	102	0.0963955	0.377483	0.255364	2.47046e-10	3.51223e-10
gi|56416538	gi|58584602	gi|42519934	2.186e-05	2.94288e-05	Protein synthesis	Translation factors	1591	488	0.036914	0.164331	0.224632	2.93298e-19	3.54602e-19
gi|56416889	gi|58584615	gi|42520141	0.002852	0.00650785	Protein synthesis	Translation factors	820	260	0.017084	0.111325	0.15346	9.13979e-10	1.32169e-09
gi|56416907	gi|58584451	gi|42520217	0.2542	2.88908	Protein synthesis	Translation factors	262	92	0.0030815	0.401016	0.00768424	1.05699e-23	1.2204e-23
gi|56416455	gi|58585062	gi|42520392	0.00267	0.00597716	Protein synthesis	Translation factors	417	138	0.032339	0.0631322	0.512243	0.0683821	0.411688
gi|56416904	gi|58585064	gi|42520394	0.0002891	0.00048265	Protein synthesis	Translation factors	666	216	0.062043	0.0845035	0.734206	0.168828	1.53244
gi|56417256	gi|58584730	gi|42520790	2.784e-06	3.37853e-06	Protein synthesis	Translation factors	413	133	0.020229	2e-05	1011.45	0.105393	0.818179
gi|56416690	gi|58584391	gi|42521076	0.005225	0.0136636	Protein synthesis	Translation factors	424	140	0.0304622	0.101702	0.299524	0.00177098	0.00541387
gi|56416866	gi|58584794	gi|42521111	0.03948	0.180873	Protein synthesis	Translation factors	1869	648	0.0787083	0.29689	0.26511	2.61186e-39	2.7567e-39
gi|56416884	gi|58584721	gi|42519946	0.2815	3.53971	Protein synthesis	tRNA aminoacylation	962	355	0.0582827	0.0894407	0.651635	0.028905	0.13865
gi|56416673	gi|58584862	gi|42519974	1.129e-05	1.46324e-05	Protein synthesis	tRNA aminoacylation	1948	692	0.055108	0.02327	2.3682	0.000222419	0.000531284
gi|56416408	gi|58584348	gi|42520037	2.265e-15	5.14852e-14	Protein synthesis	tRNA aminoacylation	772	284	0.0285885	2.9e-05	985.81	0.000936383	0.00266892
gi|56416660	gi|58584961	gi|42520049	3.559e-07	4.06056e-07	Protein synthesis	tRNA aminoacylation	1065	390	0.0345637	0.115616	0.298952	2.74043e-08	4.22155e-08
gi|56416697	gi|58584937	gi|42520052	0.00142	0.00289386	Protein synthesis	tRNA aminoacylation	1035	366	0.06816	0.378167	0.180238	1.8657e-40	1.95518e-40
gi|56417270	gi|58584628	gi|42520058	0.2857	3.67062	Protein synthesis	tRNA aminoacylation	1615	515	0.069188	0.0866518	0.79846	0.103998	0.796867
gi|56417269	gi|58584627	gi|42520059	2.069e-10	1.11162e-08	Protein synthesis	tRNA aminoacylation	643	206	0.0305822	3.1e-05	986.522	0.00358396	0.0121525
gi|56417068	gi|58584456	gi|42520232	0.0991	0.665547	Protein synthesis	tRNA aminoacylation	1198	446	0.0696662	0.0985808	0.706691	0.0321253	0.159277
gi|56416837	gi|58584465	gi|42520278	0.003046	0.00711536	Protein synthesis	tRNA aminoacylation	1254	483	0.0355937	0.083286	0.427367	8.1774e-05	0.000177377
gi|56416504	gi|58584273	gi|42520288	0.0001733	0.000273121	Protein synthesis	tRNA aminoacylation	1324	508	0.034309	0.042444	0.808336	0.206471	2.10031
gi|56416842	gi|58584620	gi|42520297	3.947e-07	4.52947e-07	Protein synthesis	tRNA aminoacylation	2638	912	0.0588272	0.209128	0.281297	3.99137e-35	4.32093e-35
gi|56416978	gi|58584718	gi|42520299	0.0003503	0.00059662	Protein synthesis	tRNA aminoacylation	1783	629	0.0575852	5.8e-05	992.848	1.37563e-14	1.76823e-14
gi|56416893	gi|58584710	gi|42520309	0.06211	0.327741	Protein synthesis	tRNA aminoacylation	1178	415	0.051291	0.337948	0.151772	4.8507e-45	5.03858e-45
gi|56417183	gi|58585043	gi|42520335	8.251e-05	0.000122521	Protein synthesis	tRNA aminoacylation	1936	704	0.0615883	0.070139	0.87809	0.25023	2.83915
gi|56416849	gi|58585020	gi|42520372	0.004235	0.0105163	Protein synthesis	tRNA aminoacylation	1092	384	0.0368057	0.156547	0.235109	9.49024e-14	1.24983e-13
gi|56416399	gi|58584702	gi|42520617	1.968e-05	2.63142e-05	Protein synthesis	tRNA aminoacylation	965	364	0.0683708	0.242155	0.282344	9.20605e-17	1.1459e-16
gi|56416381	gi|58584791	gi|42520639	4.314e-14	1.06232e-12	Protein synthesis	tRNA aminoacylation	747	258	0.0719872	0.263704	0.272985	3.00823e-14	3.90078e-14
gi|56416716	gi|58584338	gi|42520651	0.01008	0.0320284	Protein synthesis	tRNA aminoacylation	944	337	0.0315155	3.2e-05	984.859	9.31248e-05	0.000204251
gi|56416823	gi|58585056	gi|42520695	0.8875	74.9304	Protein synthesis	tRNA aminoacylation	1173	432	0.0408883	0.203173	0.201249	3.7887e-22	4.4264e-22
gi|56416520	gi|58584618	gi|42520697	0.3897	6.39757	Protein synthesis	tRNA aminoacylation	2042	709	0.052561	0.078294	0.671329	0.00748149	0.0286629
gi|56416583	gi|58584913	gi|42520701	0.02813	0.114654	Protein synthesis	tRNA aminoacylation	662	250	0.0749565	7.5e-05	999.42	6.49975e-08	1.02263e-07
gi|56417255	gi|58584729	gi|42520791	0.01079	0.0350379	Protein synthesis	tRNA aminoacylation	1418	493	0.039905	0.0143412	2.78255	0.00252101	0.00799676
gi|56416461	gi|58584669	gi|42520882	5.914e-07	6.83987e-07	Protein synthesis	tRNA aminoacylation	955	338	0.0583782	5.8e-05	1006.52	2.76178e-08	4.26558e-08
gi|56417206	gi|58584506	gi|42520919	0.04139	0.195692	Protein synthesis	tRNA aminoacylation	910	344	0.0567092	5.7e-05	994.898	3.79501e-08	5.92343e-08
gi|56416831	gi|58584834	gi|42519983	1.323e-11	4.34385e-10	Protein synthesis	tRNA and rRNA base modification	519	177	0.061097	0.204664	0.298523	2.66546e-07	4.38056e-07
gi|56416692	gi|58584466	gi|42520290	0.2943	4.04491	Protein synthesis	tRNA and rRNA base modification	871	305	0.0490693	4.9e-05	1001.41	1.87532e-06	3.29298e-06
gi|56416966	gi|58584850	gi|42520578	0.001233	0.00247858	Protein synthesis	tRNA and rRNA base modification	936	333	0.041811	4.2e-05	995.5	5.65359e-06	1.08299e-05
gi|56416881	gi|58584893	gi|42520660	2.56e-12	6.87709e-11	Protein synthesis	tRNA and rRNA base modification	686	241	0.049975	5e-05	999.5	2.87921e-05	5.96047e-05
gi|56417006	gi|58584746	gi|42520767	0.001207	0.00241809	Protein synthesis	tRNA and rRNA base modification	593	202	0.0588602	5.9e-05	997.63	2.6881e-05	5.54537e-05
gi|56417300	gi|58584293	gi|42520794	0.1153	0.841263	Protein synthesis	tRNA and rRNA base modification	1118	406	0.057155	0.0481127	1.18794	0.321803	4.74659
gi|56417252	gi|58584488	gi|42520832	0.08024	0.474218	Protein synthesis	tRNA and rRNA base modification	549	171	0.0785802	0.58882	0.133454	2.05208e-42	2.14289e-42
gi|56416825	gi|58584685	gi|42520874	4.69e-06	5.87244e-06	Protein synthesis	tRNA and rRNA base modification	557	196	0.0457603	0.180714	0.25322	3.09841e-08	4.79806e-08
gi|56416599	gi|58584415	gi|42521055	1.744e-08	1.87401e-08	Protein synthesis	tRNA and rRNA base modification	863	325	0.0551663	0.0249493	2.21113	0.0142319	0.0612906
gi|56416956	gi|58584952	gi|42520094	8.062e-09	8.60044e-09	Purines, pyrimidines, nucleosides, and nucleotides	2'-Deoxyribonucleotide metabolism	1322	496	0.0259247	2.6e-05	997.103	1.75651e-05	3.51302e-05
gi|56416698	gi|58584525	gi|42520108	0.2031	2.03444	Purines, pyrimidines, nucleosides, and nucleotides	2'-Deoxyribonucleotide metabolism	714	279	0.012288	1.2e-05	1024	0.0506461	0.271647
gi|56416915	gi|58584612	gi|42520137	0.01736	0.0645268	Purines, pyrimidines, nucleosides, and nucleotides	2'-Deoxyribonucleotide metabolism	351	117	0.029622	3e-05	987.4	0.0545091	0.297781
gi|56416467	gi|58584550	gi|42520256	2.663e-07	3.02079e-07	Purines, pyrimidines, nucleosides, and nucleotides	2'-Deoxyribonucleotide metabolism	400	155	0.029743	0.872686	0.0340822	2.61154e-91	2.62042e-91
gi|56416492	gi|58584837	gi|42520313	0.001843	0.00389005	Purines, pyrimidines, nucleosides, and nucleotides	Nucleotide and nucleoside interconversions	536	199	0.0664545	0.348815	0.190515	1.72039e-19	2.07573e-19
gi|56416454	gi|58585063	gi|42520393	0.004378	0.0110102	Purines, pyrimidines, nucleosides, and nucleotides	Nucleotide and nucleoside interconversions	582	189	0.0748377	0.495849	0.150928	1.99861e-34	2.1716e-34
gi|56416983	gi|58584579	gi|42520510	2.352e-07	2.64768e-07	Purines, pyrimidines, nucleosides, and nucleotides	Nucleotide and nucleoside interconversions	499	167	0.106836	0.640213	0.166876	1.94851e-40	2.04559e-40
gi|56417164	gi|58584974	gi|42520980	2.166e-08	2.33596e-08	Purines, pyrimidines, nucleosides, and nucleotides	Nucleotide and nucleoside interconversions	329	109	0.004426	4e-06	1106.5	0.751142	110.793
gi|56416439	gi|58584408	gi|42521048	0.008335	0.0246299	Purines, pyrimidines, nucleosides, and nucleotides	Nucleotide and nucleoside interconversions	498	186	0.0893515	0.292469	0.305507	1.99666e-10	2.8318e-10
gi|56417075	gi|58584722	gi|42519947	1.995e-06	2.39157e-06	Purines, pyrimidines, nucleosides, and nucleotides	Purine ribonucleotide biosynthesis	922	354	0.044425	4.4e-05	1009.66	1.27102e-06	2.19912e-06
gi|56417089	gi|58584364	gi|42519953	0.000257	0.000425454	Purines, pyrimidines, nucleosides, and nucleotides	Purine ribonucleotide biosynthesis	703	269	0.0875515	8.8e-05	994.903	8.61763e-10	1.24313e-09
gi|56416435	gi|58584784	gi|42519998	0.002394	0.0052402	Purines, pyrimidines, nucleosides, and nucleotides	Purine ribonucleotide biosynthesis	1112	394	0.0335025	3.4e-05	985.368	1.1402e-05	2.23494e-05
gi|56417196	gi|58584700	gi|42520092	0.2435	2.66497	Purines, pyrimidines, nucleosides, and nucleotides	Purine ribonucleotide biosynthesis	1166	427	0.0388572	0.0555965	0.698914	0.0844884	0.586449
gi|56416953	gi|58584531	gi|42520219	2.278e-09	2.39555e-09	Purines, pyrimidines, nucleosides, and nucleotides	Purine ribonucleotide biosynthesis	998	370	0.0381727	3.8e-05	1004.54	5.14173e-06	9.72315e-06
gi|56417039	gi|58584677	gi|42520604	0.002915	0.00670337	Purines, pyrimidines, nucleosides, and nucleotides	Purine ribonucleotide biosynthesis	468	174	0.0650938	6.5e-05	1001.44	5.85831e-05	0.000124331
gi|56416628	gi|58584760	gi|42520625	0.002474	0.00543544	Purines, pyrimidines, nucleosides, and nucleotides	Purine ribonucleotide biosynthesis	964	353	0.0433617	4.3e-05	1008.41	1.59223e-06	2.78758e-06
gi|56417136	gi|58584668	gi|42520702	6.073e-08	6.64656e-08	Purines, pyrimidines, nucleosides, and nucleotides	Purine ribonucleotide biosynthesis	1171	395	0.0462208	4.6e-05	1004.8	1.11116e-07	1.76707e-07
gi|56417048	gi|58584529	gi|42520738	0.06761	0.369977	Purines, pyrimidines, nucleosides, and nucleotides	Purine ribonucleotide biosynthesis	2416	842	0.053152	0.043385	1.22512	0.174343	1.60723
gi|56417041	gi|58584492	gi|42520828	0.0001609	0.000252233	Purines, pyrimidines, nucleosides, and nucleotides	Purine ribonucleotide biosynthesis	586	209	0.032782	0.069208	0.473674	0.0294941	0.143814
gi|56416460	gi|58584487	gi|42520833	0.0001887	0.00029979	Purines, pyrimidines, nucleosides, and nucleotides	Purine ribonucleotide biosynthesis	532	194	0.047575	0.136327	0.348977	0.000109771	0.000243478
gi|56417057	gi|58584486	gi|42520834	0.003591	0.00873367	Purines, pyrimidines, nucleosides, and nucleotides	Purine ribonucleotide biosynthesis	772	290	0.0780832	0.146989	0.531217	0.000607264	0.00163601
gi|56417304	gi|58584513	gi|42520914	9.338e-07	1.09282e-06	Purines, pyrimidines, nucleosides, and nucleotides	Purine ribonucleotide biosynthesis	1038	378	0.053974	5.4e-05	999.519	1.86209e-08	2.83153e-08
gi|56417093	gi|58584302	gi|42520944	5.853e-07	6.7561e-07	Purines, pyrimidines, nucleosides, and nucleotides	Purine ribonucleotide biosynthesis	802	269	0.073	0.114746	0.636188	0.0249212	0.117628
gi|56416372	gi|58584654	gi|42521098	1.046e-11	3.09093e-10	Purines, pyrimidines, nucleosides, and nucleotides	Purine ribonucleotide biosynthesis	369	138	0.036	0.081028	0.444291	0.0353452	0.176726
gi|56416425	gi|58585047	gi|42520123	4.553e-10	2.9898e-08	Purines, pyrimidines, nucleosides, and nucleotides	Pyrimidine ribonucleotide biosynthesis	461	160	0.044601	0.358488	0.124414	3.33317e-21	3.92529e-21
gi|56417026	gi|58584703	gi|42520125	2.555e-07	2.89273e-07	Purines, pyrimidines, nucleosides, and nucleotides	Pyrimidine ribonucleotide biosynthesis	1012	378	0.0391633	0.0719477	0.544331	0.0118023	0.0497383
gi|56416675	gi|58585044	gi|42520332	0.0009933	0.0019503	Purines, pyrimidines, nucleosides, and nucleotides	Pyrimidine ribonucleotide biosynthesis	526	194	0.060167	0.254838	0.236099	1.27904e-11	1.75905e-11
gi|56416384	gi|58584429	gi|42520339	0.02108	0.0830552	Purines, pyrimidines, nucleosides, and nucleotides	Pyrimidine ribonucleotide biosynthesis	1242	462	0.041443	0.177342	0.23369	2.72865e-18	3.34004e-18
gi|56416826	gi|58584642	gi|42520726	1.206e-09	1.78186e-07	Purines, pyrimidines, nucleosides, and nucleotides	Pyrimidine ribonucleotide biosynthesis	671	238	0.075908	0.190713	0.398022	2.9814e-06	5.37929e-06
gi|56416554	gi|58584359	gi|42521036	1.256e-09	3.71148e-07	Purines, pyrimidines, nucleosides, and nucleotides	Pyrimidine ribonucleotide biosynthesis	862	308	0.043761	0.132004	0.331513	4.45423e-07	7.4028e-07
gi|56416672	gi|58584643	gi|42521097	0.02913	0.12039	Regulatory functions	DNA interactions	249	81	0.056111	0.21289	0.263568	0.000133451	0.000302831
gi|56416693	gi|58584444	gi|42520116	0.006744	0.0188005	Signal transduction	Two-component systems	1014	372	0.0459197	0.199264	0.230447	8.09133e-17	1.00503e-16
gi|56416709	gi|58584967	gi|42521013	0.1213	0.919081	Signal transduction	Two-component systems	1846	659	0.04643	0.515205	0.0901195	9.82731e-149	9.81068e-149
gi|56416592	gi|58584388	gi|42521079	0.0001887	0.000300598	Signal transduction	Two-component systems	1051	398	0.0496602	0.198541	0.250126	1.1252e-16	1.40651e-16
gi|56416452	gi|58584563	gi|42520189	0.0002985	0.000501175	Transcription	Degradation of RNA	387	126	0.0672948	0.511977	0.131441	1.93146e-26	2.19569e-26
gi|56416731	gi|58584280	gi|42520733	0.003289	0.0078379	Transcription	Degradation of RNA	1810	608	0.029462	0.0701727	0.41985	1.50944e-05	2.99855e-05
gi|56416548	gi|58584899	gi|42520908	6.616e-31	1.39645e-29	Transcription	Degradation of RNA	755	262	0.034591	3.5e-05	988.314	0.000386499	0.000978688
gi|56416547	gi|58584904	gi|42519942	0.0006052	0.00109047	Transcription	DNA-dependent RNA polymerase	6442	2111	0.0380468	0.0907177	0.419398	1.30489e-19	1.568e-19
gi|56416980	gi|58584576	gi|42520507	0.0001928	0.000309633	Transcription	DNA-dependent RNA polymerase	844	260	0.033461	0.03895	0.859076	0.403382	9.51981
gi|56416671	gi|58584644	gi|42521096	0.001803	0.00379207	Transcription	DNA-dependent RNA polymerase	323	106	0.133239	0.461466	0.28873	1.19526e-11	1.6362e-11
gi|56416471	gi|58584516	gi|42520085	7.737e-09	8.22404e-09	Transcription	RNA processing	885	333	0.0909378	0.292426	0.310977	3.79181e-17	4.6705e-17
gi|56417163	gi|58584420	gi|42520318	0.001026	0.00202798	Transcription	RNA processing	942	327	0.059289	0.12213	0.485457	0.000294087	0.000722964
gi|56417113	gi|58584360	gi|42521037	5.543e-06	7.0148e-06	Transcription	RNA processing	540	192	0.0670432	0.0926665	0.723489	0.142252	1.19898
gi|56417251	gi|58584390	gi|42521077	0.0004434	0.000775294	Transcription	RNA processing	420	156	0.0875302	0.15328	0.571048	0.0189583	0.0860414
gi|56416749	gi|58584733	gi|42521087	0.4708	9.59458	Transcription	RNA processing	634	263	0.0316442	3.2e-05	988.88	0.000885309	0.00251121
gi|56416541	gi|58584909	gi|42519937	0.003836	0.00940695	Transcription	Transcription factors	622	221	0.061589	0.657693	0.093644	2.59204e-69	2.6142e-69
gi|56416682	gi|58584450	gi|42520134	1	197	Transcription	Transcription factors	405	141	0.0765395	7.7e-05	994.019	6.97334e-05	0.00014961
gi|56417186	gi|58584571	gi|42520503	7.049e-06	9.01723e-06	Transcription	Transcription factors	403	119	0.016268	1.6e-05	1016.75	0.161522	1.42236
gi|56417063	gi|58584785	gi|42520633	0.0004628	0.000816462	Transcription	Transcription factors	1065	351	0.035382	0.173366	0.204089	6.33756e-16	8.00677e-16
gi|56416805	gi|58584688	gi|42520871	7.662e-05	0.000112924	Transcription	Transcription factors	664	227	0.033069	0.0381492	0.866834	0.388886	8.49787
gi|56416704	gi|58584650	gi|42521092	4.006e-13	1.02937e-11	Transcription	Transcription factors	1490	508	0.066869	0.123528	0.541327	7.05126e-05	0.000151834
gi|56416867	gi|58584795	gi|42521112	0.2238	2.28044	Transcription	Transcription factors	1186	410	0.038438	0.04237	0.907198	0.454331	14.1082
gi|56416976	gi|58584457	gi|42520213	0.004626	0.0117843	Transport and binding proteins	Amino acids, peptides and amines	998	394	0.0319488	3.2e-05	998.401	2.05827e-05	4.17312e-05
gi|56416519	gi|58584947	gi|42520099	0.04288	0.204372	Transport and binding proteins	Anions	809	316	0.0323595	3.2e-05	1011.23	0.000168572	0.000394673
gi|56416967	gi|58584438	gi|42520251	0.000483	0.00085465	Transport and binding proteins	Anions	594	231	0.0516182	0.147255	0.350535	1.36891e-05	2.71026e-05
gi|56416524	gi|58584551	gi|42520255	0.0006117	0.00110555	Transport and binding proteins	Anions	756	273	0.037638	3.8e-05	990.474	0.000155642	0.000362961
gi|56416925	gi|58584491	gi|42520829	6.831e-06	8.71948e-06	Transport and binding proteins	Anions	1025	376	0.056521	5.7e-05	991.596	8.59579e-09	1.29375e-08
gi|56416902	gi|58584435	gi|42520242	6.32e-10	5.33589e-08	Transport and binding proteins	Cations and iron carrying compounds	576	231	0.038786	0.128841	0.301038	5.43827e-06	1.03838e-05
gi|56416830	gi|58584552	gi|42520253	0.001071	0.00212403	Transport and binding proteins	Cations and iron carrying compounds	1047	411	0.0604585	0.188331	0.321023	1.85495e-12	2.49868e-12
gi|56416552	gi|58584678	gi|42520606	0.003591	0.00869787	Transport and binding proteins	Cations and iron carrying compounds	388	152	0.171787	0.590959	0.290692	6.68755e-21	7.89131e-21
gi|56416415	gi|58584655	gi|42520728	0.0004386	0.000757932	Transport and binding proteins	Cations and iron carrying compounds	757	284	0.026103	2.6e-05	1003.96	0.00159484	0.00480079
gi|56416637	gi|58584973	gi|42520757	0.2899	3.89388	Transport and binding proteins	Cations and iron carrying compounds	657	243	0.102439	0.47042	0.217761	5.10316e-31	5.58602e-31
gi|56416638	gi|58584972	gi|42520758	0.001783	0.00373671	Transport and binding proteins	Cations and iron carrying compounds	550	198	0.109835	0.571039	0.192342	2.31437e-36	2.4963e-36
gi|56417155	gi|58584640	gi|42520850	0.02393	0.0955583	Transport and binding proteins	Cations and iron carrying compounds	688	275	0.031343	3.1e-05	1011.06	0.000555607	0.00149004
gi|56416528	gi|58584300	gi|42520938	2.506e-05	3.39689e-05	Transport and binding proteins	Cations and iron carrying compounds	1148	478	0.0387448	3.9e-05	993.457	1.74024e-07	2.81299e-07
gi|56416945	gi|58584649	gi|42521093	3.969e-06	4.89703e-06	Transport and binding proteins	Cations and iron carrying compounds	243	99	0.030816	0.213156	0.14457	1.7313e-07	2.7909e-07
gi|56416948	gi|58584646	gi|42521094	0.001181	0.00235801	Transport and binding proteins	Cations and iron carrying compounds	222	75	0.043071	0.0681795	0.631729	0.319158	4.59276
gi|56417289	gi|58584537	gi|42519923	1.514e-05	1.99726e-05	Transport and binding proteins	Other	501	186	0.0794385	0.0495407	1.6035	0.101625	0.758972
gi|56417288	gi|58584538	gi|42519924	0.00433	0.0108433	Transport and binding proteins	Other	627	216	0.0663423	6.6e-05	1005.19	2.7639e-06	4.94152e-06
gi|56417287	gi|58584539	gi|42519925	0.0002335	0.000381211	Transport and binding proteins	Other	1187	409	0.081244	0.166276	0.488609	2.00858e-06	3.53749e-06
gi|56417286	gi|58584540	gi|42519926	2.403e-05	3.24982e-05	Transport and binding proteins	Other	760	269	0.0235735	2.4e-05	982.229	0.00405511	0.0138296
gi|56417285	gi|58584541	gi|42519927	1.277e-07	1.40804e-07	Transport and binding proteins	Other	1801	617	0.023866	0.01996	1.19569	0.322656	4.8812
gi|56416484	gi|58584463	gi|42520276	0.02686	0.108728	Transport and binding proteins	Other	1257	489	0.0337462	3.4e-05	992.534	8.34254e-07	1.42257e-06
gi|56416529	gi|58584567	gi|42520498	0.03197	0.13593	Transport and binding proteins	Other	1124	420	0.033175	0.0299905	1.10618	0.496263	17.2233
gi|56416882	gi|58584898	gi|42520655	0.247	2.75428	Transport and binding proteins	Other	535	227	0.099483	0.0713845	1.39362	0.130507	1.0845
gi|56416921	gi|58585053	gi|42520692	0.4624	8.81543	Transport and binding proteins	Other	2183	739	0.07505	0.0802142	0.93562	0.364431	6.32395
gi|56416922	gi|58585054	gi|42520693	0.01008	0.0322015	Transport and binding proteins	Other	1772	637	0.023297	6.85e-05	340.102	3.00503e-06	5.43855e-06
gi|56417100	gi|58585007	gi|42520971	0.0652	0.353516	Transport and binding proteins	Other	1804	650	0.0425717	4.3e-05	990.039	3.30055e-11	4.58194e-11
gi|56417310	gi|58584406	gi|42521046	0.07734	0.452554	Transport and binding proteins	Other	1209	507	0.0187015	1.9e-05	984.289	0.000298379	0.000739679
gi|56416634	gi|58584934	gi|42520056	1.724e-07	1.92242e-07	Transport and binding proteins	Unknown substrate	784	293	0.0569778	0.226617	0.251428	3.61121e-14	4.69298e-14
gi|56416388	gi|58584284	gi|42520552	0.002501	0.00553592	Transport and binding proteins	Unknown substrate	495	183	0.029703	3e-05	990.1	0.00842053	0.0331207
gi|56417020	gi|58584476	gi|42520610	0.003012	0.00698075	Transport and binding proteins	Unknown substrate	1737	666	0.017834	0.0962903	0.185211	2.40778e-16	3.02898e-16
gi|56416500	gi|58584849	gi|42520654	0.1773	1.56394	Transport and binding proteins	Unknown substrate	1102	449	0.0858563	0.369459	0.232384	4.41217e-38	4.72447e-38
gi|56417211	gi|58584875	gi|42520802	0.009218	0.0280816	Transport and binding proteins	Unknown substrate	528	201	0.051204	5.1e-05	1004	0.000136614	0.000311206
gi|56416440	gi|58584265	gi|42520842	0.005968	0.0161793	Transport and binding proteins	Unknown substrate	916	377	0.086896	0.096325	0.902113	0.355795	5.99768
gi|56416420	gi|58584279	gi|42520910	0.0316	0.133397	Transport and binding proteins	Unknown substrate	333	123	0.0411018	4.1e-05	1002.48	0.0113744	0.0475952
gi|56416391	gi|58584277	gi|42520912	2.191e-06	2.64261e-06	Transport and binding proteins	Unknown substrate	1061	460	0.0767518	0.451744	0.169901	3.40508e-61	3.45188e-61
gi|56416533	gi|58584726	gi|42519956	0.0004386	0.000755722	Unknown function	Enzymes of unknown specificity	1194	444	0.064805	0.0598933	1.08201	0.443404	12.4575
gi|56417036	gi|58584888	gi|42519968	0.009218	0.0283742	Unknown function	Enzymes of unknown specificity	551	193	0.091057	0.30445	0.299087	7.16078e-12	9.77977e-12
gi|56416788	gi|58584368	gi|42520071	7.501e-05	0.000110002	Unknown function	Enzymes of unknown specificity	760	242	0.054287	0.101614	0.534247	0.0070755	0.0264212
gi|56416429	gi|58584802	gi|42520073	0.0009111	0.00174825	Unknown function	Enzymes of unknown specificity	236	82	0.033376	0.0568578	0.587008	0.222379	2.30181
gi|56417267	gi|58584325	gi|42520077	0.0009826	0.0019229	Unknown function	Enzymes of unknown specificity	871	299	0.0634005	0.100018	0.633888	0.0247829	0.116047
gi|56416668	gi|58584517	gi|42520084	2.477e-07	2.79906e-07	Unknown function	Enzymes of unknown specificity	514	200	0.109088	0.196224	0.555934	0.00225073	0.00706347
gi|56417127	gi|58584547	gi|42520337	7.737e-09	8.23886e-09	Unknown function	Enzymes of unknown specificity	391	137	0.031593	3.2e-05	987.281	0.0260113	0.123763
gi|56416576	gi|58584855	gi|42520572	0.0005923	0.00106398	Unknown function	Enzymes of unknown specificity	570	224	0.0773005	7.7e-05	1003.9	2.84248e-07	4.68453e-07
gi|56416401	gi|58585048	gi|42520687	2.188e-08	2.364e-08	Unknown function	Enzymes of unknown specificity	406	149	0.0434105	4.3e-05	1009.55	0.00324438	0.0109382
gi|56417079	gi|58584866	gi|42520711	0.2694	3.18431	Unknown function	Enzymes of unknown specificity	453	165	0.032654	3.3e-05	989.515	0.00889738	0.0354693
gi|56416556	gi|58584803	gi|42520817	0.0004434	0.000770734	Unknown function	Enzymes of unknown specificity	561	195	0.0940635	0.181166	0.519211	0.00155431	0.00465505
gi|56416710	gi|58584693	gi|42520865	0.0335	0.143467	Unknown function	Enzymes of unknown specificity	497	166	0.070477	0.287792	0.244888	6.91894e-12	9.40593e-12
gi|56416941	gi|58584311	gi|42520887	2.607e-08	2.82704e-08	Unknown function	Enzymes of unknown specificity	1143	483	0.143543	0.364868	0.393411	3.09488e-22	3.60865e-22
gi|56416503	gi|58584402	gi|42521043	0.007971	0.0229798	Unknown function	Enzymes of unknown specificity	481	158	0.0128643	1.3e-05	989.564	0.180507	1.74589
gi|56417032	gi|58584732	gi|42521088	0.003965	0.00976381	Unknown function	Enzymes of unknown specificity	563	214	0.0439532	0.155982	0.281784	9.25074e-07	1.58201e-06
gi|56417124	gi|58584543	gi|42519929	0.003591	0.00866237	Unknown function	General	690	255	0.0508122	5.1e-05	996.317	1.30478e-05	2.57464e-05
gi|56416705	gi|58584719	gi|42519943	0.0004113	0.000706623	Unknown function	General	716	250	0.0337807	3.4e-05	993.549	0.000682798	0.00187373
gi|56416525	gi|58584801	gi|42520015	0.01221	0.0412349	Unknown function	General	459	177	0.0557928	5.6e-05	996.301	0.000169369	0.000398118
gi|56416870	gi|58585039	gi|42520021	8.251e-05	0.000122214	Unknown function	General	950	337	0.0390618	3.9e-05	1001.59	1.09603e-05	2.14125e-05
gi|56416588	gi|58584902	gi|42520026	0.003513	0.0084056	Unknown function	General	182	94	0.105664	0.000106	996.833	0.000261072	0.000633877
gi|56416696	gi|58584936	gi|42520053	1.388e-10	6.8359e-09	Unknown function	General	519	216	0.034142	0.102103	0.334389	0.000439016	0.00113109
gi|56417232	gi|58584375	gi|42520066	0.3323	4.78998	Unknown function	General	656	234	0.074013	0.171869	0.430635	4.6419e-05	9.8162e-05
gi|56417088	gi|58584324	gi|42520079	0.02535	0.101917	Unknown function	General	760	281	0.0530805	5.3e-05	1001.52	2.57315e-06	4.57277e-06
gi|56417291	gi|58584951	gi|42520095	0.2301	2.42838	Unknown function	General	904	338	0.0706315	7.1e-05	994.81	7.87492e-10	1.13322e-09
gi|56416724	gi|58584371	gi|42520106	0.8415	55.2585	Unknown function	General	468	153	0.055701	0.264236	0.2108	3.79253e-11	5.27734e-11
gi|56416838	gi|58584546	gi|42520114	0.001015	0.00199955	Unknown function	General	533	208	0.029636	0.103537	0.286237	7.24099e-05	0.00015649
gi|56416862	gi|58584322	gi|42520122	0.004378	0.0111047	Unknown function	General	1342	515	0.0221458	0.0428633	0.516661	0.0154585	0.0680636
gi|56416684	gi|58584448	gi|42520132	4.713e-05	6.76064e-05	Unknown function	General	1422	537	0.0360543	3.6e-05	1001.51	6.23948e-08	9.79068e-08
gi|56416888	gi|58584614	gi|42520140	0.8065	39.7201	Unknown function	General	462	168	0.0814182	8.16667e-05	996.957	4.97163e-06	9.37145e-06
gi|56416641	gi|58584621	gi|42520296	6.69e-06	8.5211e-06	Unknown function	General	1012	377	0.0404552	0.165834	0.24395	8.85209e-14	1.16319e-13
gi|56417141	gi|58584838	gi|42520314	0.0001809	0.000285861	Unknown function	General	1536	528	0.093954	0.0424298	2.21434	4.3878e-05	9.24571e-05
gi|56417317	gi|58584419	gi|42520316	0.4708	9.93724	Unknown function	General	802	302	0.0455337	0.261022	0.174444	2.36315e-22	2.75002e-22
gi|56416869	gi|58584555	gi|42520324	0.0001274	0.000194557	Unknown function	General	547	251	0.036581	3.7e-05	988.676	0.000469103	0.00121391
gi|56416962	gi|58584428	gi|42520340	0.00126	0.00255021	Unknown function	General	341	127	0.060091	6e-05	1001.52	0.00152145	0.00451082
gi|56416733	gi|58584924	gi|42520346	0.0148	0.0526916	Unknown function	General	1319	484	0.0326918	3.3e-05	990.662	1.20609e-06	2.08068e-06
gi|56416473	gi|58584933	gi|42520359	0.001274	0.0025874	Unknown function	General	235	95	0.02638	0.829819	0.0317901	4.18345e-52	4.30757e-52
gi|56416786	gi|58584380	gi|42520361	6.86e-10	6.7571e-08	Unknown function	General	785	259	0.0496778	5e-05	993.557	1.16381e-05	2.28884e-05
gi|56416587	gi|58584331	gi|42520416	0.2815	3.46597	Unknown function	General	953	367	0.0401167	4e-05	1002.92	3.40867e-06	6.26515e-06
gi|56417043	gi|58584418	gi|42520536	4.615e-05	6.58808e-05	Unknown function	General	708	258	0.0550428	5.5e-05	1000.78	4.09107e-06	7.5429e-06
gi|56416856	gi|58584285	gi|42520553	0.009218	0.0282271	Unknown function	General	358	116	0.028813	2.9e-05	993.552	0.0585432	0.328957
gi|56416910	gi|58584817	gi|42520591	1.417e-07	1.5712e-07	Unknown function	General	897	333	0.088341	0.318767	0.277133	2.20091e-21	2.58673e-21
gi|56416479	gi|58584757	gi|42520620	8.251e-05	0.00012283	Unknown function	General	592	188	0.071113	0.136068	0.52263	0.00463338	0.0160806
gi|56416667	gi|58584895	gi|42520658	0.00267	0.0059546	Unknown function	General	469	155	0.103621	0.377265	0.274663	3.87788e-13	5.12994e-13
gi|56416708	gi|58585023	gi|42520666	0.09545	0.600116	Unknown function	General	267	87	0.079329	0.258936	0.306365	1.96561e-05	3.95806e-05
gi|56416819	gi|58585013	gi|42520720	0.009971	0.0315126	Unknown function	General	299	100	0.0120872	1.2e-05	1007.26	0.313757	4.30504
gi|56416670	gi|58584745	gi|42520768	3.596e-07	4.11071e-07	Unknown function	General	501	168	0.0937222	0.0903163	1.03771	0.499861	18.4324
gi|56416794	gi|58584942	gi|42520795	2.057e-08	2.21437e-08	Unknown function	General	773	268	0.051358	0.157212	0.326679	2.2006e-07	3.59654e-07
gi|56417315	gi|58584984	gi|42520810	0.01008	0.0323765	Unknown function	General	1045	383	0.0475798	4.8e-05	991.247	1.19952e-07	1.91274e-07
gi|56417042	gi|58584868	gi|42520820	0.01859	0.0699789	Unknown function	General	1516	548	0.0325703	3.3e-05	986.98	2.19963e-07	3.58503e-07
gi|56417277	gi|58585066	gi|42520837	1.848e-05	2.45984e-05	Unknown function	General	636	249	0.110762	0.116588	0.950025	0.434	11.6391
gi|56416686	gi|58584683	gi|42520857	0.5716	18.7675	Unknown function	General	526	188	0.0631393	0.352715	0.179009	5.19044e-20	6.19911e-20
gi|56416942	gi|58584696	gi|42520862	0.111	0.790373	Unknown function	General	431	148	0.0414937	0.0515455	0.804991	0.336837	5.22984
gi|56417173	gi|58584670	gi|42520881	1.088e-09	1.28602e-07	Unknown function	General	417	168	0.0479493	0.22965	0.208793	3.0326e-10	4.32183e-10
gi|56416911	gi|58584843	gi|42520904	4.664e-05	6.67415e-05	Unknown function	General	1053	369	0.043372	0.269844	0.16073	2.03341e-30	2.23826e-30
gi|56417054	gi|58584505	gi|42520921	0.0001908	0.000304764	Unknown function	General	273	93	0.028796	0.00849217	3.39089	0.287242	3.6842
gi|56416647	gi|58584498	gi|42520929	0.01567	0.0564693	Unknown function	General	271	107	0.06608	0.097015	0.681132	0.241991	2.64398
gi|56416584	gi|58584299	gi|42520937	0.01128	0.0374521	Unknown function	General	623	223	0.0633248	0.376059	0.168391	1.45321e-26	1.64883e-26
gi|56417092	gi|58584301	gi|42520943	0.002077	0.00444749	Unknown function	General	326	124	0.018553	1.9e-05	976.474	0.142715	1.22032
gi|56416571	gi|58584988	gi|42520947	2.984e-07	3.39143e-07	Unknown function	General	480	183	0.0430562	4.3e-05	1001.31	0.00100118	0.00288145
gi|56417194	gi|58584978	gi|42520985	0.01567	0.0561271	Unknown function	General	904	323	0.0924597	0.268183	0.344763	8.60544e-14	1.12827e-13
gi|56416487	gi|58584998	gi|42520995	0.002501	0.00551526	Unknown function	General	654	219	0.033003	0.137287	0.240394	2.34551e-07	3.84403e-07
gi|56416789	gi|58584514	gi|42521063	6.749e-05	9.84854e-05	Unknown function	General	429	141	0.129683	0.42281	0.306717	8.68592e-13	1.15943e-12
gi|56417264	gi|58584309	gi|42521066	1.46e-06	1.73614e-06	Unknown function	General	537	186	0.0428518	4.3e-05	996.554	0.000944651	0.00270555
gi|56416691	gi|58584392	gi|42521075	0.05919	0.306853	Unknown function	General	565	200	0.0520578	0.153457	0.339233	9.34855e-06	1.82035e-05
gi|56416843	gi|58584387	gi|42521080	0.0008726	0.00166895	Unknown function	General	366	114	0.043879	4.4e-05	997.25	0.0120546	0.0511671
